# Supplementary material for: A long isoform of GIV/Girdin contains a PDZ-binding module that regulates localization and G-protein binding
Source: J Biol Chem. 2021 Mar 3;296:100493. doi: 10.1016/j.jbc.2021.100493 (PMC8042451; doi:10.1016/j.jbc.2021.100493)
Supplement: Supporting information 1 [file mmc2.xlsx]

## Sheet: GIV minus proteins
Protein Group	Protein ID	Accession	-10lgP	Coverage (%)	Coverage (%) Sample 2	Area Sample 2	#Peptides	#Unique	#Spec Sample 2	PTM	Avg. Mass	Description
2	4	P04264|K2C1_HUMAN	330.26	73	73	3050000000	101	78	764	Carbamidomethylation; Acetylation (K); Amidation; Deamidation (NQ); Dehydration; 21 more	66039	Keratin type II cytoskeletal 1 OS=Homo sapiens GN=KRT1 PE=1 SV=6
3	1	P35527|K1C9_HUMAN	312.85	80	80	2080000000	83	83	555	Carbamidomethylation; Amidation; Carbamylation; Deamidation (NQ); Dehydration; 17 more	62064	Keratin type I cytoskeletal 9 OS=Homo sapiens GN=KRT9 PE=1 SV=3
4	9	P13645|K1C10_HUMAN	297.36	70	70	1670000000	74	60	523	Carbamidomethylation; Acetylation (K); Carbamylation; Deamidation (NQ); Dehydration; 19 more	58827	Keratin type I cytoskeletal 10 OS=Homo sapiens GN=KRT10 PE=1 SV=6
5	6	P35908|K22E_HUMAN	294.92	77	77	766000000	76	57	395	Carbamidomethylation; Deamidation (NQ); Dehydration; Formylation; Methylation(KR); 13 more	65433	Keratin type II cytoskeletal 2 epidermal OS=Homo sapiens GN=KRT2 PE=1 SV=2
8	10	Q3V6T2|GRDN_HUMAN	284.23	47	47	44400000	87	5	241	Carbamidomethylation; Acetylation (K); Biotinylation; Deamidation (NQ); Dehydration; 7 more	216040	Girdin OS=Homo sapiens GN=CCDC88A PE=1 SV=2
9	11	CCDC88A	280.49	42	42		82	0	223	Carbamidomethylation; Acetylation (K); Biotinylation; Deamidation (NQ); Dehydration; 6 more	233184	CCDC88A
6	7	Q9UQ35|SRRM2_HUMAN	277.6	27	27	278000000	59	59	202	Carbamidomethylation; Acetylation (N-term); Carbamylation; Deamidation (NQ); Dehydration; 14 more	299616	Serine/arginine repetitive matrix protein 2 OS=Homo sapiens GN=SRRM2 PE=1 SV=2
12	12	Q9BVP2|GNL3_HUMAN	266.46	59	59	369000000	50	47	204	Carbamidomethylation; Deamidation (NQ); Dehydration; Methylation(KR); Oxidation (M); 5 more	61993	Guanine nucleotide-binding protein-like 3 OS=Homo sapiens GN=GNL3 PE=1 SV=2
14	15	P02538|K2C6A_HUMAN	251.06	53	53	830000	43	3	142	Carbamidomethylation; Acetylation (N-term); Biotinylation; Deamidation (NQ); Dehydration; 12 more	60045	Keratin type II cytoskeletal 6A OS=Homo sapiens GN=KRT6A PE=1 SV=3
16	14	P48668|K2C6C_HUMAN	250.06	54	54	0	42	1	140	Carbamidomethylation; Acetylation (N-term); Biotinylation; Deamidation (NQ); Dehydration; 11 more	60025	Keratin type II cytoskeletal 6C OS=Homo sapiens GN=KRT6C PE=1 SV=3
10	21	P13647|K2C5_HUMAN	249.25	66	66	110000000	48	30	170	Carbamidomethylation; Acetylation (K); Deamidation (NQ); Dehydration; Formylation; 11 more	62378	Keratin type II cytoskeletal 5 OS=Homo sapiens GN=KRT5 PE=1 SV=3
17	19	P02533|K1C14_HUMAN	244.33	63	63	22400000	38	2	147	Carbamidomethylation; Acetylation (K); Acetylation (N-term); Carbamylation; Deamidation (NQ); 9 more	51562	Keratin type I cytoskeletal 14 OS=Homo sapiens GN=KRT14 PE=1 SV=4
11	17	P04259|K2C6B_HUMAN	242.1	49	49	1190000	38	1	166	Carbamidomethylation; Acetylation (N-term); Biotinylation; Deamidation (NQ); Dehydration; 11 more	60067	Keratin type II cytoskeletal 6B OS=Homo sapiens GN=KRT6B PE=1 SV=5
22	20	BirA	238.92	75	75	224000000	29	29	142	Carbamidomethylation; Acetylation (K); Acetylation (N-term); Deamidation (NQ); Methylation(others); 7 more	39658	BirA
24	24	P08779|K1C16_HUMAN	227.86	63	63	13000000	32	6	113	Carbamidomethylation; Acetylation (K); Carbamylation; Deamidation (NQ); Dehydration; 8 more	51268	Keratin type I cytoskeletal 16 OS=Homo sapiens GN=KRT16 PE=1 SV=4
20	31	P15924|DESP_HUMAN	213.86	20	20	27600000	42	42	67	Carbamidomethylation; Acetylation (N-term); Deamidation (NQ); Dehydration; Dimethylation(KR); 6 more	331774	Desmoplakin OS=Homo sapiens GN=DSP PE=1 SV=3
34	37	Q14978|NOLC1_HUMAN	208.13	26	26	100000000	24	24	68	Amidation; Deamidation (NQ); Dimethylation(KR); Formylation; Phosphorylation (STY); 3 more	73603	Nucleolar and coiled-body phosphoprotein 1 OS=Homo sapiens GN=NOLC1 PE=1 SV=2
45	38	P62241|RS8_HUMAN	207.7	60	60	303000000	19	19	88	Carbamidomethylation; Deamidation (NQ); Dehydration; Oxidation (HW); Pyro-glu from E; 3 more	24205	40S ribosomal protein S8 OS=Homo sapiens GN=RPS8 PE=1 SV=2
50	49	P39023|RL3_HUMAN	204.19	43	43	98200000	21	21	78	Carbamidomethylation; Deamidation (NQ); Formylation (Protein N-term); Methylation(KR); Oxidation (M); 3 more	46109	60S ribosomal protein L3 OS=Homo sapiens GN=RPL3 PE=1 SV=2
41	57	tr|A0A0A6YYL6|A0A0A6YYL6_HUMAN	197.84	50	50	331000000	19	19	102	Carbamidomethylation; Deamidation (NQ); Dehydration; Dimethylation(KR); Oxidation (M); 6 more	26373	Protein RPL17-C18orf32 OS=Homo sapiens GN=RPL17-C18orf32 PE=3 SV=1
81	68	P62753|RS6_HUMAN	197.09	35	35	81500000	15	14	54	Carbamidomethylation; Dehydration; Oxidation (M); Phosphorylation (STY)	28681	40S ribosomal protein S6 OS=Homo sapiens GN=RPS6 PE=1 SV=1
39	77	P62266|RS23_HUMAN	196.68	73	73	537000000	21	21	105	Carbamidomethylation; Acetylation (K); Amidation; Deamidation (NQ); Formylation; 15 more	15808	40S ribosomal protein S23 OS=Homo sapiens GN=RPS23 PE=1 SV=3
63	28	P17480|UBF1_HUMAN	195.35	27	27	67400000	20	20	52	Deamidation (NQ); Formylation; Oxidation (M); Phosphorylation (STY); Pyro-glu from Q	89406	Nucleolar transcription factor 1 OS=Homo sapiens GN=UBTF PE=1 SV=1
67	97	P10412|H14_HUMAN	193.1	31	31	17000000	15	5	46	Acetylation (Protein N-term); Carbamylation; Deamidation (NQ); Sodium adduct; Ubiquitin; 2 more	21865	Histone H1.4 OS=Homo sapiens GN=HIST1H1E PE=1 SV=2
38	27	Q04695|K1C17_HUMAN	191.02	40	40	6760000	23	6	66	Acetylation (K); Carbamylation; Deamidation (NQ); Formylation; Oxidation (M); 2 more	48106	Keratin type I cytoskeletal 17 OS=Homo sapiens GN=KRT17 PE=1 SV=2
46	53	Q02413|DSG1_HUMAN	189.98	35	35	27000000	23	23	42	Carbamidomethylation; Oxidation (M); Sodium adduct; Sulphone; Ubiquitin; 3 more	113748	Desmoglein-1 OS=Homo sapiens GN=DSG1 PE=1 SV=2
65	110	P16403|H12_HUMAN	186.72	38	38	25600000	14	4	46	Acetylation (Protein N-term); Acetylation (N-term); Carbamylation; Deamidation (NQ); Methylation(KR); 5 more	21365	Histone H1.2 OS=Homo sapiens GN=HIST1H1C PE=1 SV=2
77	105	P16402|H13_HUMAN	179.89	28	28	765000	11	1	35	Acetylation (Protein N-term); Carbamylation; Deamidation (NQ); Ubiquitin; Oxidation or Hydroxylation; Proline oxidation to pyroglutamic acid	22350	Histone H1.3 OS=Homo sapiens GN=HIST1H1D PE=1 SV=2
47	30	P38432|COIL_HUMAN	177.63	39	39	12500000	20	20	36	Carbamidomethylation; Acetylation (N-term); Deamidation (NQ); Dehydration; Phosphorylation (STY); 2 more	62608	Coilin OS=Homo sapiens GN=COIL PE=1 SV=1
61	79	P02768|ALBU_HUMAN	176.74	23	23	178000000	17	17	60	Carbamidomethylation; Acetylation (K); Deamidation (NQ); Dehydration; Formylation; 8 more	69367	Serum albumin OS=Homo sapiens GN=ALB PE=1 SV=2
72	36	P14923|PLAK_HUMAN	171.33	39	39	13200000	22	22	32	Carbamidomethylation; Deamidation (NQ); Dehydration; Methylation(KR); Oxidation (M); Phosphorylation (STY)	81745	Junction plakoglobin OS=Homo sapiens GN=JUP PE=1 SV=3
31	143	P18583|SON_HUMAN	171.05	15	15	17200000	25	25	43	Carbamidomethylation; Acetylation (K); Acetylation (Protein N-term); Acetylation (N-term); Deamidation (NQ); 5 more	263827	Protein SON OS=Homo sapiens GN=SON PE=1 SV=4
35	50	Q7Z794|K2C1B_HUMAN	169.55	22	22	11200000	15	7	82	Carbamidomethylation; Acetylation (N-term); Amidation; Deamidation (NQ); Dehydration; 7 more	61901	Keratin type II cytoskeletal 1b OS=Homo sapiens GN=KRT77 PE=2 SV=3
71	58	P27635|RL10_HUMAN	169.46	53	53	40800000	16	6	59	Carbamidomethylation; Formylation; Oxidation (M); Oxidation (HW); Pyro-glu from E; 2 more	24604	60S ribosomal protein L10 OS=Homo sapiens GN=RPL10 PE=1 SV=4
74	41	Q9H307|PININ_HUMAN	167.5	29	29	32500000	20	20	37	Dimethylation(KR); Methylation(KR); Oxidation (M); Oxidation (HW); Phosphorylation (STY); Sodium adduct	81614	Pinin OS=Homo sapiens GN=PNN PE=1 SV=4
18	74	P25440|BRD2_HUMAN	167.16	33	33	23000000	22	22	40	Acetylation (K); Acetylation (Protein N-term); Acetylation (N-term); Carbamylation; Dehydration; 12 more	88061	Bromodomain-containing protein 2 OS=Homo sapiens GN=BRD2 PE=1 SV=2
27	86	P12035|K2C3_HUMAN	167.06	19	19	262000	19	4	52	Carbamidomethylation; Formylation; Methylation(others); N-Succinimidyl-2-morpholine acetate; Oxidation (M); 2 more	64417	Keratin type II cytoskeletal 3 OS=Homo sapiens GN=KRT3 PE=1 SV=3
21	59	O95678|K2C75_HUMAN	166.28	29	29	13500000	22	8	85	Acetylation (N-term); Carbamylation; Deamidation (NQ); Dehydration; Dimethylation(KR); 9 more	59560	Keratin type II cytoskeletal 75 OS=Homo sapiens GN=KRT75 PE=1 SV=2
95	78	P81605|DCD_HUMAN	165.84	78	78	68300000	14	14	29	Carbamidomethylation; Acetylation (K); Acetylation (N-term); Deamidation (NQ); Methylation(KR); Phosphorylation (STY)	11284	Dermcidin OS=Homo sapiens GN=DCD PE=1 SV=2
57	54	Q8N1N4|K2C78_HUMAN	164.26	40	40	9140000	23	17	42	Carbamidomethylation; Carbamylation; Deamidation (NQ); Formylation; Phospho-propargylamine	56866	Keratin type II cytoskeletal 78 OS=Homo sapiens GN=KRT78 PE=2 SV=2
51	46	Q3SY84|K2C71_HUMAN	163.74	33	33		23	0	45	Carbamylation; Deamidation (NQ); Formylation; Methylation(KR); Methylation(others); Phosphorylation (STY)	57292	Keratin type II cytoskeletal 71 OS=Homo sapiens GN=KRT71 PE=1 SV=3
33	62	P19012|K1C15_HUMAN	161.73	28	28	1240000	17	6	49	Acetylation (K); Carbamylation; Deamidation (NQ); Dehydration; Formylation; 4 more	49212	Keratin type I cytoskeletal 15 OS=Homo sapiens GN=KRT15 PE=1 SV=3
30	91	Q5XKE5|K2C79_HUMAN	160.16	25	25	892000	19	5	78	Deamidation (NQ); Dehydration; Formylation; Methylation(KR); Methylation(others); 4 more	57836	Keratin type II cytoskeletal 79 OS=Homo sapiens GN=KRT79 PE=1 SV=2
109	35	Q9BQE3|TBA1C_HUMAN	154.68	37	37	691000	13	1	26	Carbamidomethylation; Carbamylation; Phosphorylation (STY); Carboxylation (DKW)	49895	Tubulin alpha-1C chain OS=Homo sapiens GN=TUBA1C PE=1 SV=1
28	75	P84098|RL19_HUMAN	153.81	28	28	126000000	10	10	117	Acetylation (N-term); Deamidation (NQ); Oxidation (M); Oxidation (HW); Sodium adduct; 3 more	23466	60S ribosomal protein L19 OS=Homo sapiens GN=RPL19 PE=1 SV=1
123	40	Q71U36|TBA1A_HUMAN	153.24	33	33		12	0	25	Carbamylation; Phosphorylation (STY); Carboxylation (DKW)	50136	Tubulin alpha-1A chain OS=Homo sapiens GN=TUBA1A PE=1 SV=1
29	39	Q7Z3Y8|K1C27_HUMAN	151	18	18	2840000	10	2	108	Carbamidomethylation; Deamidation (NQ); Dehydration; Oxidation (M); Oxidation (HW); 7 more	49822	Keratin type I cytoskeletal 27 OS=Homo sapiens GN=KRT27 PE=1 SV=2
32	93	Q01546|K22O_HUMAN	146.5	12	12	0	11	1	39	Acetylation (N-term); Dehydration; Formylation; Oxidation (M)	65841	Keratin type II cytoskeletal 2 oral OS=Homo sapiens GN=KRT76 PE=1 SV=2
118	60	P46781|RS9_HUMAN	145.63	38	38	54400000	11	11	26	Oxidation (M); Pyro-glu from E; Pyro-glu from Q	22591	40S ribosomal protein S9 OS=Homo sapiens GN=RPS9 PE=1 SV=3
59	65	P13646|K1C13_HUMAN	144.49	9	9		9	0	59	Deamidation (NQ); Dehydration; Pyro-glu from Q; Ammonia-loss (N)	49588	Keratin type I cytoskeletal 13 OS=Homo sapiens GN=KRT13 PE=1 SV=4
127	61	P61247|RS3A_HUMAN	137.16	38	38	21700000	10	10	21	Carbamidomethylation; Oxidation (M)	29945	40S ribosomal protein S3a OS=Homo sapiens GN=RPS3A PE=1 SV=2
130	63	Q13748|TBA3C_HUMAN	135.86	35	35	299000	12	1	22	Carbamidomethylation; Acetylation (K); Carbamylation; Phosphorylation (STY); Carboxylation (DKW)	49960	Tubulin alpha-3C/D chain OS=Homo sapiens GN=TUBA3C PE=1 SV=3
70	82	P08727|K1C19_HUMAN	135.36	21	21	1210000	12	2	37	Acetylation (K); Carbamylation; Deamidation (NQ); Formylation; Oxidation (M); 4 more	44106	Keratin type I cytoskeletal 19 OS=Homo sapiens GN=KRT19 PE=1 SV=4
116	88	Q96L21|RL10L_HUMAN	135.31	39	39		10	0	29	Carbamidomethylation; Formylation; Oxidation (M); Pyro-glu from E; Dihydroxy	24519	60S ribosomal protein L10-like OS=Homo sapiens GN=RPL10L PE=1 SV=3
104	51	Q5T749|KPRP_HUMAN	133.88	31	31	17600000	12	12	22	Carbamidomethylation	64136	Keratinocyte proline-rich protein OS=Homo sapiens GN=KPRP PE=1 SV=1
48	44	Q7Z3Z0|K1C25_HUMAN	132.28	24	24	10700000	8	4	74	Carbamidomethylation; Deamidation (NQ); Dehydration; Methylation(KR); Oxidation (M); 4 more	49318	Keratin type I cytoskeletal 25 OS=Homo sapiens GN=KRT25 PE=1 SV=1
92	85	Q9BU76|MMTA2_HUMAN	131.95	40	40	8460000	10	10	17	Carbamidomethylation; Dehydration; Formylation; Carboxylation (E); Oxidation (M); 2 more	29412	Multiple myeloma tumor-associated protein 2 OS=Homo sapiens GN=MMTAG2 PE=1 SV=1
58	158	Q14CN4|K2C72_HUMAN	131.79	27	27	2770000	13	3	26	Carbamidomethylation; Deamidation (NQ); Formylation; Carboxylation (E); Methylation(KR); 3 more	55877	Keratin type II cytoskeletal 72 OS=Homo sapiens GN=KRT72 PE=1 SV=2
37	153	Q7RTS7|K2C74_HUMAN	131.36	29	29	4670000	18	4	36	Carbamidomethylation; Acetylation (Protein N-term); Acetylation (N-term); Deamidation (NQ); Formylation; 4 more	57865	Keratin type II cytoskeletal 74 OS=Homo sapiens GN=KRT74 PE=1 SV=2
106	25	P07437|TBB5_HUMAN	130.75	37	37	6800000	14	4	23	Carbamidomethylation; Acetylation (N-term); Oxidation (M); Phosphorylation (STY); Ornithine from Arginine	49671	Tubulin beta chain OS=Homo sapiens GN=TUBB PE=1 SV=2
62	80	Q86Y46|K2C73_HUMAN	130.59	19	19	4770	17	2	35	Carbamidomethylation; Deamidation (NQ); Formylation; Phosphorylation (STY); Dihydroxy	58923	Keratin type II cytoskeletal 73 OS=Homo sapiens GN=KRT73 PE=1 SV=1
144	72	Q6PEY2|TBA3E_HUMAN	129.36	29	29		10	0	18	Carbamidomethylation; Acetylation (K); Carbamylation; Phosphorylation (STY); Carboxylation (DKW)	49859	Tubulin alpha-3E chain OS=Homo sapiens GN=TUBA3E PE=1 SV=2
69	96	P19013|K2C4_HUMAN	127.33	16	16	126000	8	2	38	Dihydroxy	57285	Keratin type II cytoskeletal 4 OS=Homo sapiens GN=KRT4 PE=1 SV=4
60	102	P05787|K2C8_HUMAN	125.96	20	20	844000	10	4	45	Acetylation (Protein N-term); Formylation; Methylation(KR); Methylation(others); Oxidation (M); 2 more	53704	Keratin type II cytoskeletal 8 OS=Homo sapiens GN=KRT8 PE=1 SV=7
137	52	P18124|RL7_HUMAN	123.03	36	36	8540000	10	9	16	Deamidation (NQ); Formylation; Carboxylation (E)	29226	60S ribosomal protein L7 OS=Homo sapiens GN=RPL7 PE=1 SV=1
94	174	O43790|KRT86_HUMAN	122.54	17	17		7	0	14	Carbamidomethylation; Carboxylation (E); Dihydroxy	53501	Keratin type II cuticular Hb6 OS=Homo sapiens GN=KRT86 PE=1 SV=1
119	175	Q14533|KRT81_HUMAN	122.54	16	16		7	0	14	Carbamidomethylation; Carboxylation (E); Dihydroxy	54928	Keratin type II cuticular Hb1 OS=Homo sapiens GN=KRT81 PE=1 SV=3
53	148	P08729|K2C7_HUMAN	122.26	24	24		11	0	47	Acetylation (K); Deamidation (NQ); Dehydration; Formylation; Carboxylation (E); 2 more	51386	Keratin type II cytoskeletal 7 OS=Homo sapiens GN=KRT7 PE=1 SV=5
42	76	Q7Z3Y7|K1C28_HUMAN	121.47	16	16	23000	9	3	71	Carbamidomethylation; Carbamylation; Deamidation (NQ); Dehydration; Oxidation (M); 5 more	50567	Keratin type I cytoskeletal 28 OS=Homo sapiens GN=KRT28 PE=1 SV=2
131	71	P60709|ACTB_HUMAN	115.67	34	34	5440000	9	7	13	Carbamidomethylation; Dimethylation(KR); Oxidation (M)	41737	Actin cytoplasmic 1 OS=Homo sapiens GN=ACTB PE=1 SV=1
113	26	P68371|TBB4B_HUMAN	115.4	28	28		11	0	18	Acetylation (N-term); Oxidation (M); Phosphorylation (STY)	49831	Tubulin beta-4B chain OS=Homo sapiens GN=TUBB4B PE=1 SV=1
120	173	P78385|KRT83_HUMAN	115.33	14	14		6	0	13	Carbamidomethylation; Carboxylation (E); Dihydroxy	54195	Keratin type II cuticular Hb3 OS=Homo sapiens GN=KRT83 PE=1 SV=2
111	104	P05089|ARGI1_HUMAN	114.48	30	30	4100000	8	8	14	Oxidation (M); Phosphorylation (STY)	34735	Arginase-1 OS=Homo sapiens GN=ARG1 PE=1 SV=2
89	73	Q6KB66|K2C80_HUMAN	112.95	17	17	1150000	8	6	34	Methylation(KR)	50525	Keratin type II cytoskeletal 80 OS=Homo sapiens GN=KRT80 PE=1 SV=2
107	43	tr|A0A0B4J269|A0A0B4J269_HUMAN	112.87	13	13		9	0	16	Acetylation (N-term); Oxidation (M); Phosphorylation (STY)	88382	Uncharacterized protein OS=Homo sapiens PE=1 SV=1
110	42	Q13509|TBB3_HUMAN	112.87	22	22		9	0	16	Acetylation (N-term); Oxidation (M); Phosphorylation (STY)	50433	Tubulin beta-3 chain OS=Homo sapiens GN=TUBB3 PE=1 SV=2
154	169	Q14525|KT33B_HUMAN	112.27	29	29	925000	11	2	11	Carbamidomethylation	46214	Keratin type I cuticular Ha3-II OS=Homo sapiens GN=KRT33B PE=1 SV=3
176	145	Q15323|K1H1_HUMAN	111.2	29	29	409000	11	2	11	Carbamidomethylation	47237	Keratin type I cuticular Ha1 OS=Homo sapiens GN=KRT31 PE=1 SV=3
155	67	P07355|ANXA2_HUMAN	110.91	32	32	43400000	8	3	11		38604	Annexin A2 OS=Homo sapiens GN=ANXA2 PE=1 SV=2
121	100	Q08554|DSC1_HUMAN	109.03	6	6	8270000	4	4	7	Carbamidomethylation	99987	Desmocollin-1 OS=Homo sapiens GN=DSC1 PE=1 SV=2
128	34	P04350|TBB4A_HUMAN	108.35	29	29	237000	11	2	17	Acetylation (N-term); Methylation(KR); Oxidation (M); Phosphorylation (STY); Sulfation; Sulphone	49586	Tubulin beta-4A chain OS=Homo sapiens GN=TUBB4A PE=1 SV=2
117	95	P11142|HSP7C_HUMAN	107.61	20	20	581000	9	6	10	Oxidation (M)	70898	Heat shock cognate 71 kDa protein OS=Homo sapiens GN=HSPA8 PE=1 SV=1
201	150	P46776|RL27A_HUMAN	104.69	36	36	6910000	5	5	10	Carbamidomethylation; Methylation(KR)	16561	60S ribosomal protein L27a OS=Homo sapiens GN=RPL27A PE=1 SV=2
156	69	P68366|TBA4A_HUMAN	103.48	20	20		7	0	14	Carbamylation; Phosphorylation (STY)	49924	Tubulin alpha-4A chain OS=Homo sapiens GN=TUBA4A PE=1 SV=1
177	270	O76009|KT33A_HUMAN	98.05	17	17		8	0	8	Carbamidomethylation	45940	Keratin type I cuticular Ha3-I OS=Homo sapiens GN=KRT33A PE=2 SV=2
158	164	P62913|RL11_HUMAN	97.53	28	28	22500000	3	3	14	Sodium adduct; Oxidation or Hydroxylation	20252	60S ribosomal protein L11 OS=Homo sapiens GN=RPL11 PE=1 SV=2
328	139	P02792|FRIL_HUMAN	96.07	34	34	2490000	5	5	6	Dehydration; Oxidation (M)	20020	Ferritin light chain OS=Homo sapiens GN=FTL PE=1 SV=2
209	246	P22492|H1T_HUMAN	96.03	8	8		4	0	11		22019	Histone H1t OS=Homo sapiens GN=HIST1H1T PE=2 SV=4
207	33	Q9BVA1|TBB2B_HUMAN	95.72	15	15		6	0	9		49953	Tubulin beta-2B chain OS=Homo sapiens GN=TUBB2B PE=1 SV=1
207	32	Q13885|TBB2A_HUMAN	95.72	15	15		6	0	9		49907	Tubulin beta-2A chain OS=Homo sapiens GN=TUBB2A PE=1 SV=1
393	125	P62854|RS26_HUMAN	95.51	21	21	12800000	2	2	6		13015	40S ribosomal protein S26 OS=Homo sapiens GN=RPS26 PE=1 SV=3
331	142	P62979|RS27A_HUMAN	95.26	34	34	5500000	4	4	5	Carbamidomethylation	17965	Ubiquitin-40S ribosomal protein S27a OS=Homo sapiens GN=RPS27A PE=1 SV=2
191	64	P11021|GRP78_HUMAN	95.01	15	15	2680000	6	6	14		72333	78 kDa glucose-regulated protein OS=Homo sapiens GN=HSPA5 PE=1 SV=2
226	253	P47914|RL29_HUMAN	94.5	10	10	44000000	2	2	10	Proline oxidation to pyroglutamic acid	17752	60S ribosomal protein L29 OS=Homo sapiens GN=RPL29 PE=1 SV=2
285	7478	P47929|LEG7_HUMAN	94.39	45	45	1960000	5	5	7		15075	Galectin-7 OS=Homo sapiens GN=LGALS7 PE=1 SV=2
239	242	O95232|LC7L3_HUMAN	94.11	11	11	3020000	4	4	6		51466	Luc7-like protein 3 OS=Homo sapiens GN=LUC7L3 PE=1 SV=2
325	89	A6NMY6|AXA2L_HUMAN	93.11	17	17		5	0	5		38659	Putative annexin A2-like protein OS=Homo sapiens GN=ANXA2P2 PE=5 SV=2
256	229	P78386|KRT85_HUMAN	91.78	11	11	135000	5	2	7	Carbamidomethylation	55802	Keratin type II cuticular Hb5 OS=Homo sapiens GN=KRT85 PE=1 SV=1
223	124	P42766|RL35_HUMAN	91.51	29	29	7300000	4	4	9	Pyro-glu from Q	14551	60S ribosomal protein L35 OS=Homo sapiens GN=RPL35 PE=1 SV=2
289	7479	tr|A0A140TA62|A0A140TA62_HUMAN	90.77	20	20		7	0	7	Carbamidomethylation	44708	Protein LOC100653049 OS=Homo sapiens GN=LOC100653049 PE=1 SV=1
289	734	O76011|KRT34_HUMAN	90.77	18	18		7	0	7	Carbamidomethylation	49424	Keratin type I cuticular Ha4 OS=Homo sapiens GN=KRT34 PE=2 SV=2
287	269	P83731|RL24_HUMAN	90.42	19	19	1260000	3	3	5	Oxidation (M)	17779	60S ribosomal protein L24 OS=Homo sapiens GN=RPL24 PE=1 SV=1
157	217	Q9NSB2|KRT84_HUMAN	89.86	6	6	60600	5	1	17	Carbamidomethylation; Formylation	64842	Keratin type II cuticular Hb4 OS=Homo sapiens GN=KRT84 PE=2 SV=2
389	144	P62750|RL23A_HUMAN	87.28	25	25	4600000	3	3	5		17695	60S ribosomal protein L23a OS=Homo sapiens GN=RPL23A PE=1 SV=1
238	167	Q9NZT1|CALL5_HUMAN	86.99	33	33	2870000	4	4	6	Acetylation (Protein N-term); Deamidation (NQ)	15893	Calmodulin-like protein 5 OS=Homo sapiens GN=CALML5 PE=1 SV=2
224	87	P04406|G3P_HUMAN	86.67	15	15	3480000	4	4	5	Carbamidomethylation; Deamidation (NQ)	36053	Glyceraldehyde-3-phosphate dehydrogenase OS=Homo sapiens GN=GAPDH PE=1 SV=3
242	216	P35900|K1C20_HUMAN	84.04	3	3		3	0	8		48487	Keratin type I cytoskeletal 20 OS=Homo sapiens GN=KRT20 PE=1 SV=1
286	170	P26373|RL13_HUMAN	83.55	22	22	2150000	5	4	6		24261	60S ribosomal protein L13 OS=Homo sapiens GN=RPL13 PE=1 SV=4
169	225	Q99456|K1C12_HUMAN	83.02	4	4		3	0	17	Acetylation (K); Formylation; Dihydroxy	53511	Keratin type I cytoskeletal 12 OS=Homo sapiens GN=KRT12 PE=1 SV=1
200	119	P54652|HSP72_HUMAN	81.44	12	12	70500	5	2	6		70021	Heat shock-related 70 kDa protein 2 OS=Homo sapiens GN=HSPA2 PE=1 SV=1
196	165	Q86YZ3|HORN_HUMAN	81.13	3	3	2430000	2	2	5		282389	Hornerin OS=Homo sapiens GN=HRNR PE=1 SV=2
159	156	Q2M2I5|K1C24_HUMAN	77.89	3	3		2	0	17	Deamidation (NQ); Dehydration; Pyro-glu from Q; Ammonia-loss (N)	55087	Keratin type I cytoskeletal 24 OS=Homo sapiens GN=KRT24 PE=1 SV=1
133	222	P14136|GFAP_HUMAN	76.5	8	8	252000	3	1	26		49880	Glial fibrillary acidic protein OS=Homo sapiens GN=GFAP PE=1 SV=1
476	138	Q13835|PKP1_HUMAN	76.15	3	3	194000	2	2	4		82861	Plakophilin-1 OS=Homo sapiens GN=PKP1 PE=1 SV=2
290	126	Q5VTE0|EF1A3_HUMAN	76.04	7	7	1700000	3	3	4		50185	Putative elongation factor 1-alpha-like 3 OS=Homo sapiens GN=EEF1A1P5 PE=5 SV=1
329	159	Q06830|PRDX1_HUMAN	75.46	25	25	1140000	4	3	5		22110	Peroxiredoxin-1 OS=Homo sapiens GN=PRDX1 PE=1 SV=1
474	198	P01876|IGHA1_HUMAN	75.21	7	7	808000	2	2	2		37655	Ig alpha-1 chain C region OS=Homo sapiens GN=IGHA1 PE=1 SV=2
326	221	P01040|CYTA_HUMAN	73.79	63	63	4190000	4	4	4		11006	Cystatin-A OS=Homo sapiens GN=CSTA PE=1 SV=1
257	84	P40429|RL13A_HUMAN	72.64	16	16	1750000	4	4	8	Acetylation (Protein N-term)	23577	60S ribosomal protein L13a OS=Homo sapiens GN=RPL13A PE=1 SV=2
394	193	Q7L7L0|H2A3_HUMAN	70.88	22	22	5020000	2	2	5		14121	Histone H2A type 3 OS=Homo sapiens GN=HIST3H2A PE=1 SV=3
394	192	P04908|H2A1B_HUMAN	70.88	22	22	5020000	2	2	5		14135	Histone H2A type 1-B/E OS=Homo sapiens GN=HIST1H2AB PE=1 SV=2
394	191	Q93077|H2A1C_HUMAN	70.88	22	22	5020000	2	2	5		14105	Histone H2A type 1-C OS=Homo sapiens GN=HIST1H2AC PE=1 SV=3
138	130	O15417|TNC18_HUMAN	70.61	3	3	255000	7	7	7		314520	Trinucleotide repeat-containing gene 18 protein OS=Homo sapiens GN=TNRC18 PE=1 SV=3
292	134	O75223|GGCT_HUMAN	70.28	32	32	848000	4	4	7		21008	Gamma-glutamylcyclotransferase OS=Homo sapiens GN=GGCT PE=1 SV=1
294	123	P12273|PIP_HUMAN	69.84	29	29	3470000	5	5	7	Carbamidomethylation	16572	Prolactin-inducible protein OS=Homo sapiens GN=PIP PE=1 SV=1
208	101	Q02543|RL18A_HUMAN	69.04	26	26	5210000	5	5	8	Carbamidomethylation	20762	60S ribosomal protein L18a OS=Homo sapiens GN=RPL18A PE=1 SV=2
291	136	P0DMV8|HS71A_HUMAN	67.62	6	6		3	0	4		70052	Heat shock 70 kDa protein 1A OS=Homo sapiens GN=HSPA1A PE=1 SV=1
291	135	P0DMV9|HS71B_HUMAN	67.62	6	6		3	0	4		70052	Heat shock 70 kDa protein 1B OS=Homo sapiens GN=HSPA1B PE=1 SV=1
288	55	P36578|RL4_HUMAN	67.3	13	13	1740000	4	4	6		47697	60S ribosomal protein L4 OS=Homo sapiens GN=RPL4 PE=1 SV=5
877	7488	P62917|RL8_HUMAN	66.42	7	7	1710000	2	2	2		28025	60S ribosomal protein L8 OS=Homo sapiens GN=RPL8 PE=1 SV=2
386	7480	P07339|CATD_HUMAN	65.17	9	9	682000	3	3	4		44552	Cathepsin D OS=Homo sapiens GN=CTSD PE=1 SV=1
386	7481	tr|A0A1B0GU03|A0A1B0GU03_HUMAN	65.17	7	7	682000	3	3	4		62702	Uncharacterized protein OS=Homo sapiens PE=4 SV=1
225	3641	Q66PJ3|AR6P4_HUMAN	64.73	12	12	1150000	4	4	8		44915	ADP-ribosylation factor-like protein 6-interacting protein 4 OS=Homo sapiens GN=ARL6IP4 PE=1 SV=2
623	172	P06702|S10A9_HUMAN	64.39	25	25	770000	2	2	3		13242	Protein S100-A9 OS=Homo sapiens GN=S100A9 PE=1 SV=1
875	7486	Q15287|RNPS1_HUMAN	63.72	8	8	1230000	2	2	2		34208	RNA-binding protein with serine-rich domain 1 OS=Homo sapiens GN=RNPS1 PE=1 SV=1
387	455	O00203|AP3B1_HUMAN	63.7	5	5	508000	4	4	5		121320	AP-3 complex subunit beta-1 OS=Homo sapiens GN=AP3B1 PE=1 SV=3
388	245	Q5T750|XP32_HUMAN	62.56	18	18	2200000	3	3	5	Carbamidomethylation	26238	Skin-specific protein 32 OS=Homo sapiens GN=XP32 PE=1 SV=1
215	7482	Q96QA5|GSDMA_HUMAN	61.76	14	14	915000	4	4	5		49365	Gasdermin-A OS=Homo sapiens GN=GSDMA PE=1 SV=4
85	391	Q8WZ42|TITIN_HUMAN	61.58	0	0	6910000	5	4	9	Deamidation (NQ); Dihydroxy	3815922	Titin OS=Homo sapiens GN=TTN PE=1 SV=4
391	354	Q99575|POP1_HUMAN	61.17	6	6	621000	3	3	4		114709	Ribonucleases P/MRP protein subunit POP1 OS=Homo sapiens GN=POP1 PE=1 SV=2
397	7487	P05109|S10A8_HUMAN	60.78	24	24	1730000	2	2	4	Carbamidomethylation	10835	Protein S100-A8 OS=Homo sapiens GN=S100A8 PE=1 SV=1
870	131	P25705|ATPA_HUMAN	59.57	5	5	148000	2	2	3		59751	ATP synthase subunit alpha mitochondrial OS=Homo sapiens GN=ATP5A1 PE=1 SV=1
327	202	Q14574|DSC3_HUMAN	59.3	8	8	867000	4	4	5		99969	Desmocollin-3 OS=Homo sapiens GN=DSC3 PE=1 SV=3
173	108	Q5D862|FILA2_HUMAN	59.1	3	3	3800000	2	2	5		248072	Filaggrin-2 OS=Homo sapiens GN=FLG2 PE=1 SV=1
293	308	Q9UKJ3|GPTC8_HUMAN	59.04	5	5	1360000	5	5	6		164197	G patch domain-containing protein 8 OS=Homo sapiens GN=GPATCH8 PE=1 SV=2
392	137	P34931|HS71L_HUMAN	59.01	4	4		2	0	3		70375	Heat shock 70 kDa protein 1-like OS=Homo sapiens GN=HSPA1L PE=1 SV=2
881	240	P61626|LYSC_HUMAN	58.45	8	8	1690000	1	1	3		16537	Lysozyme C OS=Homo sapiens GN=LYZ PE=1 SV=1
330	7483	P62847|RS24_HUMAN	58.4	29	29	1380000	3	3	6		15423	40S ribosomal protein S24 OS=Homo sapiens GN=RPS24 PE=1 SV=1
477	111	P32119|PRDX2_HUMAN	58.38	15	15	235000	2	1	5		21892	Peroxiredoxin-2 OS=Homo sapiens GN=PRDX2 PE=1 SV=5
629	260	P23490|LORI_HUMAN	57.47	4	4	2810000	2	2	4	Carbamidomethylation	25761	Loricrin OS=Homo sapiens GN=LOR PE=1 SV=2
871	7484	P07305|H10_HUMAN	56.99	11	11	1520000	2	2	3	Oxidation (M)	20863	Histone H1.0 OS=Homo sapiens GN=H1F0 PE=1 SV=3
187	113	Q7Z3Y9|K1C26_HUMAN	56.53	6	6	85600	2	1	22	Deamidation (NQ); Dehydration; Oxidation (M)	51911	Keratin type I cytoskeletal 26 OS=Homo sapiens GN=KRT26 PE=1 SV=2
395	171	P17066|HSP76_HUMAN	56.13	5	5		2	0	3		71028	Heat shock 70 kDa protein 6 OS=Homo sapiens GN=HSPA6 PE=1 SV=2
880	7489	Q9NP64|NO40_HUMAN	55.96	16	16	962000	3	3	3		27570	Nucleolar protein of 40 kDa OS=Homo sapiens GN=ZCCHC17 PE=1 SV=1
878	347	Q14498|RBM39_HUMAN	55.5	6	6	782000	2	2	2		59380	RNA-binding protein 39 OS=Homo sapiens GN=RBM39 PE=1 SV=2
240	2	P11498|PYC_HUMAN	55.2	5	5	842000	3	3	4		129634	Pyruvate carboxylase mitochondrial OS=Homo sapiens GN=PC PE=1 SV=2
475	275	P62805|H4_HUMAN	55.01	17	17	969000	2	2	4		11367	Histone H4 OS=Homo sapiens GN=HIST1H4A PE=1 SV=2
473	1305	Q9H7N4|SFR19_HUMAN	53.7	2	2	85900	2	2	2		139269	Splicing factor arginine/serine-rich 19 OS=Homo sapiens GN=SCAF1 PE=1 SV=3
622	146	P29508|SPB3_HUMAN	53.04	5	5	410000	2	2	2		44565	Serpin B3 OS=Homo sapiens GN=SERPINB3 PE=1 SV=2
621	163	Q9UKV3|ACINU_HUMAN	51.97	2	2	620000	2	2	2		151861	Apoptotic chromatin condensation inducer in the nucleus OS=Homo sapiens GN=ACIN1 PE=1 SV=2
297	214	Q9BRT6|LLPH_HUMAN	51.28	11	11	1140000	1	1	3		15225	Protein LLP homolog OS=Homo sapiens GN=LLPH PE=1 SV=1
295	287	Q3L8U1|CHD9_HUMAN	51.03	2	2	251000	3	3	3		326022	Chromodomain-helicase-DNA-binding protein 9 OS=Homo sapiens GN=CHD9 PE=1 SV=2
478	92	A6NNZ2|TBB8L_HUMAN	50.78	5	5		2	0	3		49573	Tubulin beta-8 chain-like protein LOC260334 OS=Homo sapiens PE=1 SV=1
620	151	P02794|FRIH_HUMAN	50.78	15	15	1860000	3	3	4		21226	Ferritin heavy chain OS=Homo sapiens GN=FTH1 PE=1 SV=2
625	234	O76013|KRT36_HUMAN	50.38	3	3		2	0	2		52247	Keratin type I cuticular Ha6 OS=Homo sapiens GN=KRT36 PE=2 SV=1
876	161	P06576|ATPB_HUMAN	50.11	6	6	320000	2	2	2		56560	ATP synthase subunit beta mitochondrial OS=Homo sapiens GN=ATP5B PE=1 SV=3
192	181	Q09666|AHNK_HUMAN	47.62	1	1	239000	3	3	4		629114	Neuroblast differentiation-associated protein AHNAK OS=Homo sapiens GN=AHNAK PE=1 SV=2
241	230	P13639|EF2_HUMAN	47.46	5	5	899000	3	3	5		95338	Elongation factor 2 OS=Homo sapiens GN=EEF2 PE=1 SV=4
874	218	Q13867|BLMH_HUMAN	45.51	5	5	1570000	2	2	3		52562	Bleomycin hydrolase OS=Homo sapiens GN=BLMH PE=1 SV=1
1432	7485	P68871|HBB_HUMAN	45.49	16	16	90600000	2	2	2		15998	Hemoglobin subunit beta OS=Homo sapiens GN=HBB PE=1 SV=2
872	243	P62701|RS4X_HUMAN	44.79	10	10	491000	2	2	3		29598	40S ribosomal protein S4 X isoform OS=Homo sapiens GN=RPS4X PE=1 SV=2
258	703	O15047|SET1A_HUMAN	43.43	2	2	65500	2	2	2		186033	Histone-lysine N-methyltransferase SETD1A OS=Homo sapiens GN=SETD1A PE=1 SV=3
332	162	P0CG38|POTEI_HUMAN	43.05	2	2		2	0	3		121282	POTE ankyrin domain family member I OS=Homo sapiens GN=POTEI PE=3 SV=1
296	554	Q13523|PRP4B_HUMAN	42.51	3	3	884000	2	2	3		116987	Serine/threonine-protein kinase PRP4 homolog OS=Homo sapiens GN=PRPF4B PE=1 SV=3
624	114	P49411|EFTU_HUMAN	42.49	7	7	218000	2	2	2		49542	Elongation factor Tu mitochondrial OS=Homo sapiens GN=TUFM PE=1 SV=2
2674	7490	Q96FZ2|HMCES_HUMAN	41.16	3	3	0	1	1	1		40575	Embryonic stem cell-specific 5-hydroxymethylcytosine-binding protein OS=Homo sapiens GN=HMCES PE=1 SV=1
396	259	Q9NVN8|GNL3L_HUMAN	41.15	1	1		1	0	4		65573	Guanine nucleotide-binding protein-like 3-like protein OS=Homo sapiens GN=GNL3L PE=1 SV=1
1433	129	P61353|RL27_HUMAN	41.11	7	7	770000	1	1	2		15798	60S ribosomal protein L27 OS=Homo sapiens GN=RPL27 PE=1 SV=2
873	210	P05783|K1C18_HUMAN	40.96	2	2		1	0	1		48058	Keratin type I cytoskeletal 18 OS=Homo sapiens GN=KRT18 PE=1 SV=2
879	3205	P35268|RL22_HUMAN	40.53	10	10	384000	1	1	2		14787	60S ribosomal protein L22 OS=Homo sapiens GN=RPL22 PE=1 SV=2
635	133	P42357|HUTH_HUMAN	40.14	5	5	857000	3	3	3		72698	Histidine ammonia-lyase OS=Homo sapiens GN=HAL PE=1 SV=1
626	7207	Q8IYB3|SRRM1_HUMAN	39.85	4	4	152000	1	1	1		102335	Serine/arginine repetitive matrix protein 1 OS=Homo sapiens GN=SRRM1 PE=1 SV=2
882	7492	Q14956|GPNMB_HUMAN	38.99	2	2	136000	1	1	3		63923	Transmembrane glycoprotein NMB OS=Homo sapiens GN=GPNMB PE=1 SV=2
627	182	P14618|KPYM_HUMAN	35.07	2	2	7700000	1	1	2		57937	Pyruvate kinase PKM OS=Homo sapiens GN=PKM PE=1 SV=4
2675	254	Q92841|DDX17_HUMAN	34.79	2	2	55900	1	1	1		80273	Probable ATP-dependent RNA helicase DDX17 OS=Homo sapiens GN=DDX17 PE=1 SV=2
1440	353	Q16695|H31T_HUMAN	34.51	13	13	943000	2	2	2		15508	Histone H3.1t OS=Homo sapiens GN=HIST3H3 PE=1 SV=3
1440	352	Q71DI3|H32_HUMAN	34.51	13	13	943000	2	2	2		15388	Histone H3.2 OS=Homo sapiens GN=HIST2H3A PE=1 SV=3
1440	351	P84243|H33_HUMAN	34.51	13	13	943000	2	2	2		15328	Histone H3.3 OS=Homo sapiens GN=H3F3A PE=1 SV=2
1440	350	P68431|H31_HUMAN	34.51	13	13	943000	2	2	2		15404	Histone H3.1 OS=Homo sapiens GN=HIST1H3A PE=1 SV=2
299	342	Q12802|AKP13_HUMAN	33.43	1	1	239000	2	2	2	Carbamidomethylation	307550	A-kinase anchor protein 13 OS=Homo sapiens GN=AKAP13 PE=1 SV=2
298	317	P08670|VIME_HUMAN	33.19	2	2		1	0	2		53652	Vimentin OS=Homo sapiens GN=VIM PE=1 SV=4
628	1198	Q9NSB4|KRT82_HUMAN	33.19	2	2		1	0	2		56653	Keratin type II cuticular Hb2 OS=Homo sapiens GN=KRT82 PE=3 SV=3
630	341	P41219|PERI_HUMAN	33.19	2	2		1	0	2		53651	Peripherin OS=Homo sapiens GN=PRPH PE=1 SV=2
636	7508	Q9H089|LSG1_HUMAN	32.96	5	5	126000	2	2	2		75225	Large subunit GTPase 1 homolog OS=Homo sapiens GN=LSG1 PE=1 SV=2
172	660	P08123|CO1A2_HUMAN	32.09	4	4	330000	2	2	3		129314	Collagen alpha-2(I) chain OS=Homo sapiens GN=COL1A2 PE=1 SV=7
1434	7497	P29401|TKT_HUMAN	31.62	3	3	23800	1	1	1		67878	Transketolase OS=Homo sapiens GN=TKT PE=1 SV=3
2676	7499	Q9H0A8|COMD4_HUMAN	31.51	6	6	7270	1	1	1		21764	COMM domain-containing protein 4 OS=Homo sapiens GN=COMMD4 PE=1 SV=1
306	528	Q9H254|SPTN4_HUMAN	31.41	2	2	676000	3	3	4	Carbamidomethylation	288984	Spectrin beta chain non-erythrocytic 4 OS=Homo sapiens GN=SPTBN4 PE=1 SV=2
2677	7491	P32004|L1CAM_HUMAN	31.18	2	2	0	1	1	1		140003	Neural cell adhesion molecule L1 OS=Homo sapiens GN=L1CAM PE=1 SV=2
481	377	O75151|PHF2_HUMAN	30.76	1	1		1	0	4		120775	Lysine-specific demethylase PHF2 OS=Homo sapiens GN=PHF2 PE=1 SV=4
891	7551	Q9NY93|DDX56_HUMAN	30.51	4	4	88800	2	2	2		61590	Probable ATP-dependent RNA helicase DDX56 OS=Homo sapiens GN=DDX56 PE=1 SV=1
639	7533	P35030|TRY3_HUMAN	30.36	13	13	0	2	1	2	Carbamidomethylation	32529	Trypsin-3 OS=Homo sapiens GN=PRSS3 PE=1 SV=2
493	1517	P11532|DMD_HUMAN	30	1	1	863000	2	2	2		426751	Dystrophin OS=Homo sapiens GN=DMD PE=1 SV=3
632	376	P57053|H2BFS_HUMAN	29.95	7	7	2530000	1	1	3		13944	Histone H2B type F-S OS=Homo sapiens GN=H2BFS PE=1 SV=2
647	106	Q02878|RL6_HUMAN	29.8	10	10	506000	2	2	2		32728	60S ribosomal protein L6 OS=Homo sapiens GN=RPL6 PE=1 SV=3
1455	3856	P62330|ARF6_HUMAN	29.06	12	12	125000	2	2	2		20082	ADP-ribosylation factor 6 OS=Homo sapiens GN=ARF6 PE=1 SV=2
260	887	E9PAV3|NACAM_HUMAN	28.88	3	3	72000	2	2	2		205419	Nascent polypeptide-associated complex subunit alpha muscle-specific form OS=Homo sapiens GN=NACA PE=1 SV=1
2678	327	O43150|ASAP2_HUMAN	28.74	1	1	678000	1	1	1		111650	Arf-GAP with SH3 domain ANK repeat and PH domain-containing protein 2 OS=Homo sapiens GN=ASAP2 PE=1 SV=3
479	737	Q96Q06|PLIN4_HUMAN	27.9	1	1	1420000	1	1	2		134431	Perilipin-4 OS=Homo sapiens GN=PLIN4 PE=1 SV=2
483	312	Q96RW7|HMCN1_HUMAN	27.81	0	0		1	0	2		613396	Hemicentin-1 OS=Homo sapiens GN=HMCN1 PE=1 SV=2
2680	157	P05141|ADT2_HUMAN	27.77	4	4	78600	1	1	1		32852	ADP/ATP translocase 2 OS=Homo sapiens GN=SLC25A5 PE=1 SV=7
884	2480	Q9UNY4|TTF2_HUMAN	27.12	1	1	676000	1	1	1		129588	Transcription termination factor 2 OS=Homo sapiens GN=TTF2 PE=1 SV=2
175	320	Q15149|PLEC_HUMAN	26.99	1	1	61900	2	2	2		531796	Plectin OS=Homo sapiens GN=PLEC PE=1 SV=3
633	2338	Q00839|HNRPU_HUMAN	26.75	2	2	80100	1	1	1		90585	Heterogeneous nuclear ribonucleoprotein U OS=Homo sapiens GN=HNRNPU PE=1 SV=6
2681	3020	O95279|KCNK5_HUMAN	26.74	3	3	123000	1	1	1		55130	Potassium channel subfamily K member 5 OS=Homo sapiens GN=KCNK5 PE=1 SV=1
2682	7507	Q96PK6|RBM14_HUMAN	26.74	2	2	22500	1	1	1		69492	RNA-binding protein 14 OS=Homo sapiens GN=RBM14 PE=1 SV=2
1469	8655	Q9H6S0|YTDC2_HUMAN	26.49	3	3	581000	2	2	2	Carbamidomethylation	160248	Probable ATP-dependent RNA helicase YTHDC2 OS=Homo sapiens GN=YTHDC2 PE=1 SV=2
482	1216	P17661|DESM_HUMAN	26.29	2	2		1	0	1		53536	Desmin OS=Homo sapiens GN=DES PE=1 SV=3
2683	7514	P0C7U9|FA87A_HUMAN	25.8	5	5	0	1	1	1		31739	Protein FAM87A OS=Homo sapiens GN=FAM87A PE=2 SV=1
1436	7512	P98169|ZXDB_HUMAN	25.68	2	2		1	0	1		84792	Zinc finger X-linked protein ZXDB OS=Homo sapiens GN=ZXDB PE=2 SV=2
1437	7513	P98168|ZXDA_HUMAN	25.68	2	2		1	0	1		84771	Zinc finger X-linked protein ZXDA OS=Homo sapiens GN=ZXDA PE=1 SV=2
885	3707	Q01970|PLCB3_HUMAN	25.63	1	1	0	1	1	1		138799	1-phosphatidylinositol 4 5-bisphosphate phosphodiesterase beta-3 OS=Homo sapiens GN=PLCB3 PE=1 SV=2
1438	7515	Q9UI42|CBPA4_HUMAN	25.59	2	2	51000	1	1	2		47351	Carboxypeptidase A4 OS=Homo sapiens GN=CPA4 PE=1 SV=2
1439	7516	Q96HU8|DIRA2_HUMAN	25.56	6	6	300000	1	1	1		22485	GTP-binding protein Di-Ras2 OS=Homo sapiens GN=DIRAS2 PE=1 SV=1
508	818	Q5TZA2|CROCC_HUMAN	25.38	1	1	20300	2	2	2		228521	Rootletin OS=Homo sapiens GN=CROCC PE=1 SV=1
2685	4649	P15056|BRAF_HUMAN	25.01	2	2	342000	1	1	1		84437	Serine/threonine-protein kinase B-raf OS=Homo sapiens GN=BRAF PE=1 SV=4
2686	197	P62249|RS16_HUMAN	24.98	7	7	53800	1	1	1		16445	40S ribosomal protein S16 OS=Homo sapiens GN=RPS16 PE=1 SV=2
398	7519	Q8WZ75|ROBO4_HUMAN	24.61	1	1	848000	1	1	1		107457	Roundabout homolog 4 OS=Homo sapiens GN=ROBO4 PE=1 SV=1
304	281	Q7Z6Z7|HUWE1_HUMAN	24.59	0	0		1	0	1		481896	E3 ubiquitin-protein ligase HUWE1 OS=Homo sapiens GN=HUWE1 PE=1 SV=3
638	7525	Q9GZR7|DDX24_HUMAN	24.17	2	2	348000	1	1	1		96332	ATP-dependent RNA helicase DDX24 OS=Homo sapiens GN=DDX24 PE=1 SV=1
486	638	Q14993|COJA1_HUMAN	23.97	1	1	0	1	1	1		115221	Collagen alpha-1(XIX) chain OS=Homo sapiens GN=COL19A1 PE=1 SV=3
652	5100	P09874|PARP1_HUMAN	23.97	3	3	55700	2	2	2		113084	Poly [ADP-ribose] polymerase 1 OS=Homo sapiens GN=PARP1 PE=1 SV=4
2687	7541	P05164|PERM_HUMAN	23.74	2	2	40800	1	1	1		83869	Myeloperoxidase OS=Homo sapiens GN=MPO PE=1 SV=1
300	4216	Q08378|GOGA3_HUMAN	23.57	1	1	0	1	1	1	Carbamidomethylation	167354	Golgin subfamily A member 3 OS=Homo sapiens GN=GOLGA3 PE=1 SV=2
2691	6312	Q9UKA4|AKA11_HUMAN	23.55	1	1	14000	1	1	1		210511	A-kinase anchor protein 11 OS=Homo sapiens GN=AKAP11 PE=1 SV=1
490	5183	B2RTY4|MYO9A_HUMAN	23.1	0	0	590000	1	1	1		292704	Unconventional myosin-IXa OS=Homo sapiens GN=MYO9A PE=1 SV=2
2695	207	P62280|RS11_HUMAN	23.07	4	4	443000	1	1	1		18431	40S ribosomal protein S11 OS=Homo sapiens GN=RPS11 PE=1 SV=3
1444	1123	Q6KC79|NIPBL_HUMAN	22.99	0	0	0	1	1	1		316051	Nipped-B-like protein OS=Homo sapiens GN=NIPBL PE=1 SV=2
2696	7553	Q05519|SRS11_HUMAN	22.94	5	5	0	1	1	1		53542	Serine/arginine-rich splicing factor 11 OS=Homo sapiens GN=SRSF11 PE=1 SV=1
492	732	Q9P281|BAHC1_HUMAN	22.87	1	1	7720000	1	1	1		276929	BAH and coiled-coil domain-containing protein 1 OS=Homo sapiens GN=BAHCC1 PE=1 SV=3
2697	7555	P10253|LYAG_HUMAN	22.78	2	2	0	1	1	1		105324	Lysosomal alpha-glucosidase OS=Homo sapiens GN=GAA PE=1 SV=4
2698	502	Q5VUA4|ZN318_HUMAN	22.76	1	1	1410000	1	1	1		251110	Zinc finger protein 318 OS=Homo sapiens GN=ZNF318 PE=1 SV=2
889	7536	Q9H6U6|BCAS3_HUMAN	22.42	2	2	23500	1	1	1		101237	Breast carcinoma-amplified sequence 3 OS=Homo sapiens GN=BCAS3 PE=1 SV=3
640	438	Q6N022|TEN4_HUMAN	22.39	1	1	59800	1	1	1	Carbamidomethylation	307956	Teneurin-4 OS=Homo sapiens GN=TENM4 PE=1 SV=2
1446	6017	P46019|KPB2_HUMAN	22.3	2	2	25400	1	1	1		138408	Phosphorylase b kinase regulatory subunit alpha liver isoform OS=Homo sapiens GN=PHKA2 PE=1 SV=1
180	785	Q8WXI7|MUC16_HUMAN	22.29	0	0	52500	1	1	1		1519216	Mucin-16 OS=Homo sapiens GN=MUC16 PE=1 SV=3
892	5515	P49748|ACADV_HUMAN	22.23	2	2	93600	1	1	1		70390	Very long-chain specific acyl-CoA dehydrogenase mitochondrial OS=Homo sapiens GN=ACADVL PE=1 SV=1
890	7534	P12882|MYH1_HUMAN	22.17	1	1	0	1	1	1		223143	Myosin-1 OS=Homo sapiens GN=MYH1 PE=1 SV=3
1447	2411	Q9UH92|MLX_HUMAN	22.14	3	3	178000	1	1	1		33300	Max-like protein X OS=Homo sapiens GN=MLX PE=1 SV=2
337	1648	Q9Y6V0|PCLO_HUMAN	22.06	1	1	29700	1	1	1	Carbamidomethylation	553285	Protein piccolo OS=Homo sapiens GN=PCLO PE=1 SV=4
2702	7554	Q6P2D8|XRRA1_HUMAN	22	2	2	0	1	1	1	Carbamidomethylation	89864	X-ray radiation resistance-associated protein 1 OS=Homo sapiens GN=XRRA1 PE=2 SV=2
643	7562	O60245|PCDH7_HUMAN	21.91	3	3	110000	1	1	1		116071	Protocadherin-7 OS=Homo sapiens GN=PCDH7 PE=1 SV=2
893	579	Q8NFC6|BD1L1_HUMAN	21.63	1	1	0	1	1	1		330467	Biorientation of chromosomes in cell division protein 1-like 1 OS=Homo sapiens GN=BOD1L1 PE=1 SV=2
2704	7587	Q8TDL5|BPIB1_HUMAN	21.57	3	3	56100	1	1	1		52442	BPI fold-containing family B member 1 OS=Homo sapiens GN=BPIFB1 PE=1 SV=1
1450	7581	P56192|SYMC_HUMAN	21.51	2	2	0	1	1	1		101116	Methionine--tRNA ligase cytoplasmic OS=Homo sapiens GN=MARS PE=1 SV=2
2705	7589	Q13464|ROCK1_HUMAN	21.47	1	1	14800	1	1	1	Carbamidomethylation	158174	Rho-associated protein kinase 1 OS=Homo sapiens GN=ROCK1 PE=1 SV=1
896	7582	Q05469|LIPS_HUMAN	21.4	2	2	118000	1	1	1	Carbamidomethylation	116598	Hormone-sensitive lipase OS=Homo sapiens GN=LIPE PE=1 SV=4
1451	1872	Q99570|PI3R4_HUMAN	21.38	1	1	67200	1	1	1		153103	Phosphoinositide 3-kinase regulatory subunit 4 OS=Homo sapiens GN=PIK3R4 PE=1 SV=3
2707	4087	Q5VXM1|CDCP2_HUMAN	21.08	2	2	163000	1	1	1		48752	CUB domain-containing protein 2 OS=Homo sapiens GN=CDCP2 PE=2 SV=1
894	877	Q99996|AKAP9_HUMAN	20.93	0	0	0	1	1	1		453670	A-kinase anchor protein 9 OS=Homo sapiens GN=AKAP9 PE=1 SV=3
642	1066	Q5VZ89|DEN4C_HUMAN	20.92	1	1	158000	1	1	1		186856	DENN domain-containing protein 4C OS=Homo sapiens GN=DENND4C PE=1 SV=2
897	2665	O75161|NPHP4_HUMAN	20.88	1	1	62500	1	1	1	Carbamidomethylation	157598	Nephrocystin-4 OS=Homo sapiens GN=NPHP4 PE=1 SV=2
498	1473	Q9UKX3|MYH13_HUMAN	20.8	1	1	0	1	1	1		223603	Myosin-13 OS=Homo sapiens GN=MYH13 PE=2 SV=2
1458	2864	O75069|TMCC2_HUMAN	20.77	3	3	0	1	1	1		77449	Transmembrane and coiled-coil domains protein 2 OS=Homo sapiens GN=TMCC2 PE=1 SV=3
2708	4034	P98161|PKD1_HUMAN	20.68	0	0	0	1	1	1		462534	Polycystin-1 OS=Homo sapiens GN=PKD1 PE=1 SV=3
302	7578	Q70CQ4|UBP31_HUMAN	20.64	2	2	0	1	1	1		146651	Ubiquitin carboxyl-terminal hydrolase 31 OS=Homo sapiens GN=USP31 PE=2 SV=2
2709	4934	Q9NTJ3|SMC4_HUMAN	20.61	1	1	1580000	1	1	1		147182	Structural maintenance of chromosomes protein 4 OS=Homo sapiens GN=SMC4 PE=1 SV=2
229	693	Q6V0I7|FAT4_HUMAN	20.61	0	0	172000	1	1	1		542693	Protocadherin Fat 4 OS=Homo sapiens GN=FAT4 PE=1 SV=2
1459	5577	P23610|F8I2_HUMAN	20.57	7	7	0	1	1	1		39103	Factor VIII intron 22 protein OS=Homo sapiens GN=F8A1 PE=1 SV=2
339	669	P49454|CENPF_HUMAN	20.48	1	1	136000	1	1	1		367765	Centromere protein F OS=Homo sapiens GN=CENPF PE=1 SV=2
2712	5496	P51805|PLXA3_HUMAN	20.46	1	1	0	1	1	1		207702	Plexin-A3 OS=Homo sapiens GN=PLXNA3 PE=1 SV=2
645	278	Q8N5F7|NKAP_HUMAN	20.43	3	3	183000	1	1	1		47138	NF-kappa-B-activating protein OS=Homo sapiens GN=NKAP PE=1 SV=1
898	1298	Q9BZV3|IMPG2_HUMAN	20.43	2	2	110000	1	1	1		138620	Interphotoreceptor matrix proteoglycan 2 OS=Homo sapiens GN=IMPG2 PE=1 SV=3
217	866	Q5SZK8|FREM2_HUMAN	20.41	0	0	1980	1	1	1		351157	FRAS1-related extracellular matrix protein 2 OS=Homo sapiens GN=FREM2 PE=1 SV=2
1462	6652	O14920|IKKB_HUMAN	20.22	3	3	0	1	1	1		86564	Inhibitor of nuclear factor kappa-B kinase subunit beta OS=Homo sapiens GN=IKBKB PE=1 SV=1
501	7600	Q68DA7|FMN1_HUMAN	20.17	1	1	69300	1	1	1		157577	Formin-1 OS=Homo sapiens GN=FMN1 PE=1 SV=3
406	1420	Q9Y2G1|MRF_HUMAN	20.07	2	2	61400	1	1	1		124397	Myelin regulatory factor OS=Homo sapiens GN=MYRF PE=1 SV=3
184	1774	Q63HN8|RN213_HUMAN	20.04	0	0	2060000	1	1	1		591415	E3 ubiquitin-protein ligase RNF213 OS=Homo sapiens GN=RNF213 PE=1 SV=3
2716	7634	Q9Y253|POLH_HUMAN	20.02	2	2	0	1	1	1	Carbamidomethylation	78413	DNA polymerase eta OS=Homo sapiens GN=POLH PE=1 SV=1
