# Supplementary material for: A long isoform of GIV/Girdin contains a PDZ-binding module that regulates localization and G-protein binding
Source: J Biol Chem. 2021 Mar 3;296:100493. doi: 10.1016/j.jbc.2021.100493 (PMC8042451; doi:10.1016/j.jbc.2021.100493)
Supplement: Supporting information 2 [file mmc3.xlsx]

## Sheet: GIV plus proteins
Protein Group	Protein ID	Accession	-10lgP	Coverage (%)	Coverage (%) Sample 1	Area Sample 1	#Peptides	#Unique	#Spec Sample 1	PTM	Avg. Mass	Description
1	2	P11498|PYC_HUMAN	377.73	86	86	18500000000	241	241	1912	Carbamidomethylation; Acetylation (N-term); Amidation; Biotinylation; Carbamylation; 43 more	129634	Pyruvate carboxylase mitochondrial OS=Homo sapiens GN=PC PE=1 SV=2
3	5	Q13085|ACACA_HUMAN	363.35	59	59	6540000000	198	172	1270	Carbamidomethylation; Acetylation (Protein N-term); Acetylation (N-term); Amidation; Deamidation (NQ); 31 more	265551	Acetyl-CoA carboxylase 1 OS=Homo sapiens GN=ACACA PE=1 SV=2
4	4	P04264|K2C1_HUMAN	318.92	82	82	3960000000	102	82	678	Carbamidomethylation; Acetylation (K); Acetylation (N-term); Amidation; Carbamylation; 24 more	66039	Keratin type II cytoskeletal 1 OS=Homo sapiens GN=KRT1 PE=1 SV=6
5	1	P35527|K1C9_HUMAN	316.12	83	83	3970000000	82	82	538	Carbamidomethylation; Deamidation (NQ); Dehydration; Formylation; Formylation (Protein N-term); 18 more	62064	Keratin type I cytoskeletal 9 OS=Homo sapiens GN=KRT9 PE=1 SV=3
8	3	P05165|PCCA_HUMAN	310.56	70	70	1680000000	69	67	435	Carbamidomethylation; Acetylation (N-term); Amidation; Carbamylation; Deamidation (NQ); 20 more	80059	Propionyl-CoA carboxylase alpha chain mitochondrial OS=Homo sapiens GN=PCCA PE=1 SV=4
11	10	Q3V6T2|GRDN_HUMAN	304.64	51	51	115000000	99	7	310	Carbamidomethylation; Acetylation (K); Acetylation (N-term); Biotinylation; Deamidation (NQ); 14 more	216040	Girdin OS=Homo sapiens GN=CCDC88A PE=1 SV=2
14	11	CCDC88A	295.77	46	46		92	0	273	Carbamidomethylation; Acetylation (K); Acetylation (N-term); Biotinylation; Deamidation (NQ); 12 more	233184	CCDC88A
7	6	P35908|K22E_HUMAN	288.97	79	79	1140000000	76	61	375	Carbamidomethylation; Amidation; Carbamylation; Deamidation (NQ); Dehydration; 19 more	65433	Keratin type II cytoskeletal 2 epidermal OS=Homo sapiens GN=KRT2 PE=1 SV=2
6	9	P13645|K1C10_HUMAN	285.75	66	66	2540000000	73	59	494	Carbamidomethylation; Acetylation (K); Acetylation (Protein N-term); Amidation; Deamidation (NQ); 20 more	58827	Keratin type I cytoskeletal 10 OS=Homo sapiens GN=KRT10 PE=1 SV=6
13	8	Q96RQ3|MCCA_HUMAN	282.84	70	70	2090000000	53	50	362	Carbamidomethylation; Acetylation (N-term); Deamidation (NQ); Dehydration; Methylation(KR); 14 more	80473	Methylcrotonoyl-CoA carboxylase subunit alpha mitochondrial OS=Homo sapiens GN=MCCC1 PE=1 SV=3
22	12	Q9BVP2|GNL3_HUMAN	263.06	60	60	587000000	49	46	197	Carbamidomethylation; Acetylation (K); Carbamylation; Deamidation (NQ); Oxidation (M); 12 more	61993	Guanine nucleotide-binding protein-like 3 OS=Homo sapiens GN=GNL3 PE=1 SV=2
10	7	Q9UQ35|SRRM2_HUMAN	261.45	28	28	207000000	60	60	152	Carbamidomethylation; Acetylation (Protein N-term); Acetylation (N-term); Amidation; Carbamylation; 13 more	299616	Serine/arginine repetitive matrix protein 2 OS=Homo sapiens GN=SRRM2 PE=1 SV=2
12	18	P21333|FLNA_HUMAN	258.21	42	42	60400000	79	77	114	Carbamidomethylation; Acetylation (K); Acetylation (N-term); Carbamylation; Deamidation (NQ); 12 more	280737	Filamin-A OS=Homo sapiens GN=FLNA PE=1 SV=4
20	14	P48668|K2C6C_HUMAN	246.94	58	58	24500	41	2	133	Carbamidomethylation; Acetylation (N-term); Deamidation (NQ); Dehydration; Formylation; 12 more	60025	Keratin type II cytoskeletal 6C OS=Homo sapiens GN=KRT6C PE=1 SV=3
21	15	P02538|K2C6A_HUMAN	246.89	52	52	6520000	38	3	129	Carbamidomethylation; Acetylation (N-term); Deamidation (NQ); Dehydration; Formylation; 10 more	60045	Keratin type II cytoskeletal 6A OS=Homo sapiens GN=KRT6A PE=1 SV=3
17	17	P04259|K2C6B_HUMAN	239.92	54	54	848000	38	1	146	Carbamidomethylation; Acetylation (N-term); Deamidation (NQ); Dehydration; Formylation; 13 more	60067	Keratin type II cytoskeletal 6B OS=Homo sapiens GN=KRT6B PE=1 SV=5
19	21	P13647|K2C5_HUMAN	239.53	59	59	98700000	47	32	148	Carbamidomethylation; Acetylation (Protein N-term); Deamidation (NQ); Dehydration; Formylation; 10 more	62378	Keratin type II cytoskeletal 5 OS=Homo sapiens GN=KRT5 PE=1 SV=3
15	22	O00763|ACACB_HUMAN	237.6	23	23	32200000	50	28	180	Acetylation (N-term); Amidation; Deamidation (NQ); Dehydration; Formylation; 13 more	276539	Acetyl-CoA carboxylase 2 OS=Homo sapiens GN=ACACB PE=1 SV=3
25	19	P02533|K1C14_HUMAN	235.82	75	75	19100000	42	4	134	Carbamidomethylation; Acetylation (K); Acetylation (N-term); Carbamylation; Deamidation (NQ); 11 more	51562	Keratin type I cytoskeletal 14 OS=Homo sapiens GN=KRT14 PE=1 SV=4
23	20	BirA	227.48	66	66	535000000	25	25	155	Carbamidomethylation; Amidation; Deamidation (NQ); Dehydration; Methylation(KR); 11 more	39658	BirA
31	24	P08779|K1C16_HUMAN	208.45	64	64	22100000	32	10	95	Carbamidomethylation; Acetylation (K); Carbamylation; Deamidation (NQ); Formylation; 7 more	51268	Keratin type I cytoskeletal 16 OS=Homo sapiens GN=KRT16 PE=1 SV=4
51	49	P39023|RL3_HUMAN	201.85	39	39	157000000	20	18	87	Carbamidomethylation; Deamidation (NQ); Formylation; Oxidation (M); Phosphorylation (STY); Sodium adduct	46109	60S ribosomal protein L3 OS=Homo sapiens GN=RPL3 PE=1 SV=2
52	37	Q14978|NOLC1_HUMAN	198.78	17	17	130000000	16	16	55	Phosphorylation (STY); Sodium adduct; Replacement of proton by potassium; Deoxy	73603	Nucleolar and coiled-body phosphoprotein 1 OS=Homo sapiens GN=NOLC1 PE=1 SV=2
72	38	P62241|RS8_HUMAN	197.34	55	55	369000000	17	17	74	Carbamidomethylation; Deamidation (NQ); Dehydration; Carboxylation (E); Oxidation (HW); 6 more	24205	40S ribosomal protein S8 OS=Homo sapiens GN=RPS8 PE=1 SV=2
78	25	P07437|TBB5_HUMAN	197.19	51	51	19900000	20	4	55	Carbamidomethylation; Hexose (NSY); Guanidination; Oxidation (M); Phosphorylation (STY); Dihydroxy	49671	Tubulin beta chain OS=Homo sapiens GN=TUBB PE=1 SV=2
24	31	P15924|DESP_HUMAN	193.52	16	16	40200000	37	36	53	Carbamidomethylation; Acetylation (K); Deamidation (NQ); Methylation(KR); Oxidation (M); 5 more	331774	Desmoplakin OS=Homo sapiens GN=DSP PE=1 SV=3
57	56	P18621|RL17_HUMAN	193.19	50	50	466000000	16	16	91	Carbamidomethylation; Oxidation (M); Pyro-glu from E; Pyro-glu from Q; Sulphone; 2 more	21397	60S ribosomal protein L17 OS=Homo sapiens GN=RPL17 PE=1 SV=3
57	57	tr|A0A0A6YYL6|A0A0A6YYL6_HUMAN	193.19	40	40	466000000	16	16	91	Carbamidomethylation; Oxidation (M); Pyro-glu from E; Pyro-glu from Q; Sulphone; 2 more	26373	Protein RPL17-C18orf32 OS=Homo sapiens GN=RPL17-C18orf32 PE=3 SV=1
46	27	Q04695|K1C17_HUMAN	189.65	53	53	17500000	27	11	59	Acetylation (K); Deamidation (NQ); Dehydration; Formylation; Oxidation (M); 3 more	48106	Keratin type I cytoskeletal 17 OS=Homo sapiens GN=KRT17 PE=1 SV=2
50	30	P38432|COIL_HUMAN	189.39	43	43	31000000	20	20	36	Carbamidomethylation; Acetylation (N-term); Deamidation (NQ); Dehydration; Dimethylation(KR); 2 more	62608	Coilin OS=Homo sapiens GN=COIL PE=1 SV=1
66	28	P17480|UBF1_HUMAN	186.75	26	26	68000000	21	21	52	Carbamidomethylation; Deamidation (NQ); Dehydration; Oxidation (M); Pyro-glu from Q; 2-amino-3-oxo-butanoic_acid	89406	Nucleolar transcription factor 1 OS=Homo sapiens GN=UBTF PE=1 SV=1
73	77	P62266|RS23_HUMAN	186.22	63	63	611000000	18	18	77	Carbamidomethylation; Acetylation (K); Amidation; Deamidation (NQ); Dehydration; 7 more	15808	40S ribosomal protein S23 OS=Homo sapiens GN=RPS23 PE=1 SV=3
90	26	P68371|TBB4B_HUMAN	185.57	48	48		19	0	46	Carbamidomethylation; Deamidation (NQ); Hexose (NSY); Guanidination; Oxidation (M); 2 more	49831	Tubulin beta-4B chain OS=Homo sapiens GN=TUBB4B PE=1 SV=1
68	97	P10412|H14_HUMAN	182.75	39	39	14800000	17	6	43	Acetylation (K); Acetylation (Protein N-term); Acetylation (N-term); Carbamylation; Deamidation (NQ); 3 more	21865	Histone H1.4 OS=Homo sapiens GN=HIST1H1E PE=1 SV=2
112	29	P68363|TBA1B_HUMAN	180.99	39	39		13	0	40	Carbamidomethylation; Dehydration; Pyro-glu from Q; Sodium adduct	50152	Tubulin alpha-1B chain OS=Homo sapiens GN=TUBA1B PE=1 SV=1
95	58	P27635|RL10_HUMAN	179.95	50	50	65100000	15	7	56	Carbamidomethylation; Methylation(others); Oxidation (M); Oxidation or Hydroxylation	24604	60S ribosomal protein L10 OS=Homo sapiens GN=RPL10 PE=1 SV=4
94	32	Q13885|TBB2A_HUMAN	177.58	40	40		15	0	38	Carbamidomethylation; Deamidation (NQ); Hexose (NSY); Oxidation (M); Phosphorylation (STY); Dihydroxy	49907	Tubulin beta-2A chain OS=Homo sapiens GN=TUBB2A PE=1 SV=1
63	110	P16403|H12_HUMAN	177.16	38	38	29000000	15	4	42	Acetylation (K); Acetylation (Protein N-term); Acetylation (N-term); Deamidation (NQ); Methylation(KR); 2 more	21365	Histone H1.2 OS=Homo sapiens GN=HIST1H1C PE=1 SV=2
117	35	Q9BQE3|TBA1C_HUMAN	177.08	31	31		11	0	37	Dehydration; Pyro-glu from Q; Sodium adduct	49895	Tubulin alpha-1C chain OS=Homo sapiens GN=TUBA1C PE=1 SV=1
64	105	P16402|H13_HUMAN	176.34	43	43	1480000	16	5	35	Acetylation (K); Acetylation (Protein N-term); Acetylation (N-term); Deamidation (NQ); Methylation(KR); 2 more	22350	Histone H1.3 OS=Homo sapiens GN=HIST1H1D PE=1 SV=2
48	75	P84098|RL19_HUMAN	175.72	39	39	227000000	13	13	83	Deamidation (NQ); Methylation(KR); Oxidation (M); Oxidation (HW); Sodium adduct; 2 more	23466	60S ribosomal protein L19 OS=Homo sapiens GN=RPL19 PE=1 SV=1
44	50	Q7Z794|K2C1B_HUMAN	174.47	25	25	15800000	17	12	82	Carbamidomethylation; Acetylation (K); Acetylation (N-term); Amidation; Deamidation (NQ); 5 more	61901	Keratin type II cytoskeletal 1b OS=Homo sapiens GN=KRT77 PE=2 SV=3
121	40	Q71U36|TBA1A_HUMAN	173.83	33	33		11	0	35	Carbamidomethylation; Dehydration; Pyro-glu from Q; Sodium adduct	50136	Tubulin alpha-1A chain OS=Homo sapiens GN=TUBA1A PE=1 SV=1
123	68	P62753|RS6_HUMAN	171.57	33	33	86000000	11	10	33	Carbamidomethylation; Oxidation (M); Dihydroxy	28681	40S ribosomal protein S6 OS=Homo sapiens GN=RPS6 PE=1 SV=1
97	34	P04350|TBB4A_HUMAN	171.25	36	36		14	0	39	Carbamidomethylation; Hexose (NSY); Guanidination; Oxidation (M); Phosphorylation (STY); Dihydroxy	49586	Tubulin beta-4A chain OS=Homo sapiens GN=TUBB4A PE=1 SV=2
28	59	O95678|K2C75_HUMAN	169.84	29	29	2000000	23	11	78	Acetylation (K); Acetylation (N-term); Deamidation (NQ); Dehydration; Dimethylation(KR); 7 more	59560	Keratin type II cytoskeletal 75 OS=Homo sapiens GN=KRT75 PE=1 SV=2
74	36	P14923|PLAK_HUMAN	168.71	33	33	15300000	18	17	25	Carbamidomethylation; Acetylation (K); Deamidation (NQ); Oxidation (M); Phosphorylation (STY); Carboxylation (DKW)	81745	Junction plakoglobin OS=Homo sapiens GN=JUP PE=1 SV=3
88	79	P02768|ALBU_HUMAN	168.44	20	20	188000000	15	15	45	Carbamidomethylation; Acetylation (K); Dehydration; Formylation; Guanidination; 6 more	69367	Serum albumin OS=Homo sapiens GN=ALB PE=1 SV=2
60	53	Q02413|DSG1_HUMAN	167.66	23	23	37800000	15	15	28	Carbamidomethylation; Acetylation (N-term); Oxidation (M); O-Diisopropylphosphorylation	113748	Desmoglein-1 OS=Homo sapiens GN=DSG1 PE=1 SV=2
93	43	tr|A0A0B4J269|A0A0B4J269_HUMAN	167.19	18	18	2590000	13	3	35	Deamidation (NQ); Dehydration; Guanidination; Oxidation (M); Phosphorylation (STY)	88382	Uncharacterized protein OS=Homo sapiens PE=1 SV=1
30	39	Q7Z3Y8|K1C27_HUMAN	166.44	31	31	2940000	17	6	116	Carbamidomethylation; Acetylation (Protein N-term); Deamidation (NQ); Dehydration; Guanidination; 10 more	49822	Keratin type I cytoskeletal 27 OS=Homo sapiens GN=KRT27 PE=1 SV=2
110	78	P81605|DCD_HUMAN	166.09	75	75	109000000	13	13	36	Carbamidomethylation; Dehydration; Sulfation; Dihydroxy	11284	Dermcidin OS=Homo sapiens GN=DCD PE=1 SV=2
29	86	P12035|K2C3_HUMAN	164.44	22	22	1150000	17	6	47	Carbamidomethylation; Acetylation (N-term); Deamidation (NQ); Dehydration; Oxidation (M); 2 more	64417	Keratin type II cytoskeletal 3 OS=Homo sapiens GN=KRT3 PE=1 SV=3
37	62	P19012|K1C15_HUMAN	164.32	32	32	1440000	19	6	46	Acetylation (K); Acetylation (Protein N-term); Carbamylation; Deamidation (NQ); Dehydration; 8 more	49212	Keratin type I cytoskeletal 15 OS=Homo sapiens GN=KRT15 PE=1 SV=3
61	65	P13646|K1C13_HUMAN	162.28	28	28	515000	16	3	72	Acetylation (K); Deamidation (NQ); Dehydration; Formylation; Phosphorylation (STY); 5 more	49588	Keratin type I cytoskeletal 13 OS=Homo sapiens GN=KRT13 PE=1 SV=4
76	41	Q9H307|PININ_HUMAN	161.38	26	26	37600000	19	19	35	Oxidation (M); Phosphorylation (STY); Pyro-glu from E; Pyro-glu from Q	81614	Pinin OS=Homo sapiens GN=PNN PE=1 SV=4
103	52	P18124|RL7_HUMAN	160.09	45	45	40600000	15	14	41	Deamidation (NQ)	29226	60S ribosomal protein L7 OS=Homo sapiens GN=RPL7 PE=1 SV=1
124	63	Q13748|TBA3C_HUMAN	157.68	28	28		9	0	28	Carbamidomethylation; Dehydration; Pyro-glu from Q	49960	Tubulin alpha-3C/D chain OS=Homo sapiens GN=TUBA3C PE=1 SV=3
80	54	Q8N1N4|K2C78_HUMAN	155.42	24	24	10200000	16	11	33	Carbamidomethylation; Methylation(KR); ISD (z+2)-series	56866	Keratin type II cytoskeletal 78 OS=Homo sapiens GN=KRT78 PE=2 SV=2
36	91	Q5XKE5|K2C79_HUMAN	155.4	26	26	308000	16	6	63	Carbamidomethylation; Acetylation (N-term); Carbamylation; Deamidation (NQ); Dehydration; 8 more	57836	Keratin type II cytoskeletal 79 OS=Homo sapiens GN=KRT79 PE=1 SV=2
105	48	P50747|BPL1_HUMAN	153.06	29	29	16800000	15	15	25	Carbamidomethylation; Acetylation (N-term); Deamidation (NQ); Oxidation (M); Phosphorylation (STY)	80760	Biotin--protein ligase OS=Homo sapiens GN=HLCS PE=1 SV=1
45	44	Q7Z3Z0|K1C25_HUMAN	150.13	27	27	8370000	11	3	75	Carbamidomethylation; Deamidation (NQ); Oxidation (M); Oxidation (HW); Phosphorylation (STY); 3 more	49318	Keratin type I cytoskeletal 25 OS=Homo sapiens GN=KRT25 PE=1 SV=1
125	69	P68366|TBA4A_HUMAN	147.92	30	30	152000	10	1	28	Carbamidomethylation; Carbamylation; Deamidation (NQ); Dehydration; Pyro-glu from Q	49924	Tubulin alpha-4A chain OS=Homo sapiens GN=TUBA4A PE=1 SV=1
136	72	Q6PEY2|TBA3E_HUMAN	145.68	24	24	0	7	1	23	Carbamidomethylation; Deamidation (NQ); Dimethylation(KR); Pyro-glu from Q	49859	Tubulin alpha-3E chain OS=Homo sapiens GN=TUBA3E PE=1 SV=2
33	93	Q01546|K22O_HUMAN	143.15	25	25	511000	15	7	40	Carbamidomethylation; Acetylation (Protein N-term); Acetylation (N-term); Carbamylation; Dimethylation(KR); 3 more	65841	Keratin type II cytoskeletal 2 oral OS=Homo sapiens GN=KRT76 PE=1 SV=2
55	74	P25440|BRD2_HUMAN	141.19	30	30	16500000	17	17	25	Dehydration; Dimethylation(KR); Hexose (NSY); Oxidation (M); Phosphorylation (STY); Dihydroxy	88061	Bromodomain-containing protein 2 OS=Homo sapiens GN=BRD2 PE=1 SV=2
53	80	Q86Y46|K2C73_HUMAN	139.01	40	40	1910000	21	6	37	Carbamidomethylation; Acetylation (Protein N-term); Acetylation (N-term); Amidation; Deamidation (NQ); 6 more	58923	Keratin type II cytoskeletal 73 OS=Homo sapiens GN=KRT73 PE=1 SV=1
133	51	Q5T749|KPRP_HUMAN	138.75	44	44	24800000	13	13	22	Carbamidomethylation; Methylation(KR)	64136	Keratinocyte proline-rich protein OS=Homo sapiens GN=KPRP PE=1 SV=1
148	60	P46781|RS9_HUMAN	136.66	33	33	41800000	9	9	22	Oxidation (M); Pyro-glu from Q; Ammonia-loss (N)	22591	40S ribosomal protein S9 OS=Homo sapiens GN=RPS9 PE=1 SV=3
115	55	P36578|RL4_HUMAN	135.8	27	27	22000000	13	13	22	Dehydration	47697	60S ribosomal protein L4 OS=Homo sapiens GN=RPL4 PE=1 SV=5
130	90	Q3ZCM7|TBB8_HUMAN	135	18	18	19900	9	1	23	Carbamidomethylation; Deamidation (NQ); Oxidation (M); Dihydroxy	49776	Tubulin beta-8 chain OS=Homo sapiens GN=TUBB8 PE=1 SV=2
58	82	P08727|K1C19_HUMAN	134.88	22	22	256000	13	2	38	Acetylation (K); Deamidation (NQ); Dehydration; Formylation; Oxidation (M); 4 more	44106	Keratin type I cytoskeletal 19 OS=Homo sapiens GN=KRT19 PE=1 SV=4
43	76	Q7Z3Y7|K1C28_HUMAN	133.77	12	12		8	0	72	Carbamidomethylation; Deamidation (NQ); Oxidation (M); Oxidation (HW); Tryptophan oxidation to kynurenin; 3 more	50567	Keratin type I cytoskeletal 28 OS=Homo sapiens GN=KRT28 PE=1 SV=2
141	70	P63261|ACTG_HUMAN	131.54	33	33	7760000	8	4	15	Formylation (Protein N-term); Methylation(others); Oxidation (M); Pyro-glu from Q; Sulfation	41793	Actin cytoplasmic 2 OS=Homo sapiens GN=ACTG1 PE=1 SV=1
155	92	A6NNZ2|TBB8L_HUMAN	128.31	12	12		7	0	18	Carbamidomethylation; Oxidation (M)	49573	Tubulin beta-8 chain-like protein LOC260334 OS=Homo sapiens PE=1 SV=1
98	64	P11021|GRP78_HUMAN	127.14	26	26	3290000	12	11	16	Carbamidomethylation; Acetylation (K); Acetylation (N-term); Dehydration; Sodium adduct	72333	78 kDa glucose-regulated protein OS=Homo sapiens GN=HSPA5 PE=1 SV=2
108	73	Q6KB66|K2C80_HUMAN	122.48	22	22	2330000	11	9	23	Oxidation (M)	50525	Keratin type II cytoskeletal 80 OS=Homo sapiens GN=KRT80 PE=1 SV=2
96	85	Q9BU76|MMTA2_HUMAN	122.14	44	44	10000000	8	8	13	Carbamidomethylation; Dehydration; Oxidation (M); Oxidation (HW); Phosphorylation (STY); 2-amino-3-oxo-butanoic_acid	29412	Multiple myeloma tumor-associated protein 2 OS=Homo sapiens GN=MMTAG2 PE=1 SV=1
134	61	P61247|RS3A_HUMAN	121.73	38	38	18800000	9	9	20	Carbamidomethylation; Deamidation (NQ)	29945	40S ribosomal protein S3a OS=Homo sapiens GN=RPS3A PE=1 SV=2
137	88	Q96L21|RL10L_HUMAN	121.33	27	27		8	0	28	Carbamidomethylation; Oxidation (M)	24519	60S ribosomal protein L10-like OS=Homo sapiens GN=RPL10L PE=1 SV=3
126	114	P49411|EFTU_HUMAN	120.66	18	18	8630000	7	7	9	Carbamylation; Deamidation (NQ); Sodium adduct	49542	Elongation factor Tu mitochondrial OS=Homo sapiens GN=TUFM PE=1 SV=2
81	102	P05787|K2C8_HUMAN	119.41	11	11		7	0	28		53704	Keratin type II cytoskeletal 8 OS=Homo sapiens GN=KRT8 PE=1 SV=7
138	107	Q9BUF5|TBB6_HUMAN	119.14	8	8		5	0	16	Oxidation (M)	49857	Tubulin beta-6 chain OS=Homo sapiens GN=TUBB6 PE=1 SV=1
135	94	Q9NY65|TBA8_HUMAN	119.01	14	14		5	0	18	Pyro-glu from Q	50094	Tubulin alpha-8 chain OS=Homo sapiens GN=TUBA8 PE=1 SV=1
62	148	P08729|K2C7_HUMAN	117.9	21	21	402000	9	3	32	Dimethylation(KR); Carboxylation (E); Methylation(KR); Phosphorylation (STY)	51386	Keratin type II cytoskeletal 7 OS=Homo sapiens GN=KRT7 PE=1 SV=5
154	67	P07355|ANXA2_HUMAN	116.85	26	26	3500000	8	8	12	2-amino-3-oxo-butanoic_acid	38604	Annexin A2 OS=Homo sapiens GN=ANXA2 PE=1 SV=2
91	96	P19013|K2C4_HUMAN	116.18	13	13	0	8	1	23	Replacement of 2 protons by calcium	57285	Keratin type II cytoskeletal 4 OS=Homo sapiens GN=KRT4 PE=1 SV=4
143	99	P31943|HNRH1_HUMAN	113.13	18	18	113000	5	1	9	Deamidation (NQ)	49229	Heterogeneous nuclear ribonucleoprotein H OS=Homo sapiens GN=HNRNPH1 PE=1 SV=4
248	87	P04406|G3P_HUMAN	112.22	26	26	9890000	6	6	9	Carbamidomethylation; Deamidation (NQ)	36053	Glyceraldehyde-3-phosphate dehydrogenase OS=Homo sapiens GN=GAPDH PE=1 SV=3
147	153	Q7RTS7|K2C74_HUMAN	110.58	8	8		8	0	21	Carbamidomethylation	57865	Keratin type II cytoskeletal 74 OS=Homo sapiens GN=KRT74 PE=1 SV=2
309	111	P32119|PRDX2_HUMAN	108.57	20	20	1610000	4	3	8		21892	Peroxiredoxin-2 OS=Homo sapiens GN=PRDX2 PE=1 SV=5
213	226	Q02539|H11_HUMAN	107.63	7	7		4	0	15	Deamidation (NQ)	21842	Histone H1.1 OS=Homo sapiens GN=HIST1H1A PE=1 SV=3
384	150	P46776|RL27A_HUMAN	105.91	24	24	9250000	4	4	7	Carbamidomethylation	16561	60S ribosomal protein L27a OS=Homo sapiens GN=RPL27A PE=1 SV=2
218	167	Q9NZT1|CALL5_HUMAN	103.97	49	49	9360000	6	6	13	Acetylation (Protein N-term); Deamidation (NQ)	15893	Calmodulin-like protein 5 OS=Homo sapiens GN=CALML5 PE=1 SV=2
284	109	P55795|HNRH2_HUMAN	103.09	10	10		3	0	6		49264	Heterogeneous nuclear ribonucleoprotein H2 OS=Homo sapiens GN=HNRNPH2 PE=1 SV=1
268	155	Q9H4B7|TBB1_HUMAN	101.87	7	7		4	0	10	Oxidation (M)	50327	Tubulin beta-1 chain OS=Homo sapiens GN=TUBB1 PE=1 SV=1
217	100	Q08554|DSC1_HUMAN	101.61	10	10	6880000	6	6	10	Carbamidomethylation	99987	Desmocollin-1 OS=Homo sapiens GN=DSC1 PE=1 SV=2
705	139	P02792|FRIL_HUMAN	101.52	22	22	2910000	4	4	4		20020	Ferritin light chain OS=Homo sapiens GN=FTL PE=1 SV=2
311	123	P12273|PIP_HUMAN	100.86	42	42	5630000	6	6	8	Carbamidomethylation	16572	Prolactin-inducible protein OS=Homo sapiens GN=PIP PE=1 SV=1
232	84	P40429|RL13A_HUMAN	99.53	32	32	5840000	7	7	10	Acetylation (Protein N-term)	23577	60S ribosomal protein L13a OS=Homo sapiens GN=RPL13A PE=1 SV=2
377	106	Q02878|RL6_HUMAN	99.13	18	18	3210000	5	5	7	Pyro-glu from Q	32728	60S ribosomal protein L6 OS=Homo sapiens GN=RPL6 PE=1 SV=3
289	142	P62979|RS27A_HUMAN	98.12	31	31	14500000	4	4	7	Carbamidomethylation	17965	Ubiquitin-40S ribosomal protein S27a OS=Homo sapiens GN=RPS27A PE=1 SV=2
177	113	Q7Z3Y9|K1C26_HUMAN	97.37	6	6		3	0	25	Deamidation (NQ); Oxidation (M)	51911	Keratin type I cytoskeletal 26 OS=Homo sapiens GN=KRT26 PE=1 SV=2
249	115	Q6S8J3|POTEE_HUMAN	96.88	4	4		3	0	4		121363	POTE ankyrin domain family member E OS=Homo sapiens GN=POTEE PE=1 SV=3
265	116	A5A3E0|POTEF_HUMAN	96.88	4	4		3	0	4		121444	POTE ankyrin domain family member F OS=Homo sapiens GN=POTEF PE=1 SV=2
310	117	Q9BYX7|ACTBM_HUMAN	96.88	11	11		3	0	4		42016	Putative beta-actin-like protein 3 OS=Homo sapiens GN=POTEKP PE=5 SV=1
443	98	P25311|ZA2G_HUMAN	95.45	18	18	3900000	4	4	5		34259	Zinc-alpha-2-glycoprotein OS=Homo sapiens GN=AZGP1 PE=1 SV=2
388	204	Q92901|RL3L_HUMAN	94.63	7	7	22900	3	1	5	Carbamidomethylation	46296	60S ribosomal protein L3-like OS=Homo sapiens GN=RPL3L PE=2 SV=3
219	216	P35900|K1C20_HUMAN	94.01	8	8	0	6	1	11	Carboxylation (DKW)	48487	Keratin type I cytoskeletal 20 OS=Homo sapiens GN=KRT20 PE=1 SV=1
264	95	P11142|HSP7C_HUMAN	94.01	13	13	759000	6	1	8		70898	Heat shock cognate 71 kDa protein OS=Homo sapiens GN=HSPA8 PE=1 SV=1
547	125	P62854|RS26_HUMAN	93.91	34	34	17900000	3	3	4		13015	40S ribosomal protein S26 OS=Homo sapiens GN=RPS26 PE=1 SV=3
286	132	Q9HCC0|MCCB_HUMAN	93.75	13	13	906000	4	4	6	Carbamidomethylation; Oxidation (M)	61333	Methylcrotonoyl-CoA carboxylase beta chain mitochondrial OS=Homo sapiens GN=MCCC2 PE=1 SV=1
285	118	P68133|ACTS_HUMAN	93.24	10	10		3	0	6	Oxidation (M)	42051	Actin alpha skeletal muscle OS=Homo sapiens GN=ACTA1 PE=1 SV=1
242	253	P47914|RL29_HUMAN	92.59	10	10	75300000	2	2	12		17752	60S ribosomal protein L29 OS=Homo sapiens GN=RPL29 PE=1 SV=2
162	156	Q2M2I5|K1C24_HUMAN	91.94	7	7	144000	4	1	23	Deamidation (NQ); Pyro-glu from Q; Ethylation	55087	Keratin type I cytoskeletal 24 OS=Homo sapiens GN=KRT24 PE=1 SV=1
159	165	Q86YZ3|HORN_HUMAN	91.93	2	2	8740000	3	3	10	Deamidation (NQ)	282389	Hornerin OS=Homo sapiens GN=HRNR PE=1 SV=2
239	101	Q02543|RL18A_HUMAN	90.71	23	23	11200000	5	4	12	Carbamidomethylation	20762	60S ribosomal protein L18a OS=Homo sapiens GN=RPL18A PE=1 SV=2
386	164	P62913|RL11_HUMAN	90.28	13	13	21300000	2	2	6	Sodium adduct	20252	60S ribosomal protein L11 OS=Homo sapiens GN=RPL11 PE=1 SV=2
182	158	Q14CN4|K2C72_HUMAN	88.62	4	4	3130000	3	1	16		55877	Keratin type II cytoskeletal 72 OS=Homo sapiens GN=KRT72 PE=1 SV=2
161	108	Q5D862|FILA2_HUMAN	87.25	4	4	5310000	5	5	9	Carbamidomethylation	248072	Filaggrin-2 OS=Homo sapiens GN=FLG2 PE=1 SV=1
444	103	P31944|CASPE_HUMAN	87.1	26	26	2400000	5	5	5		27680	Caspase-14 OS=Homo sapiens GN=CASP14 PE=1 SV=2
312	166	Q15517|CDSN_HUMAN	85.89	18	18	4130000	5	5	6	Carbamidomethylation; Deamidation (NQ)	51522	Corneodesmosin OS=Homo sapiens GN=CDSN PE=1 SV=3
378	126	Q5VTE0|EF1A3_HUMAN	85.72	8	8	3900000	4	4	5	Carbamylation; Oxidation (M)	50185	Putative elongation factor 1-alpha-like 3 OS=Homo sapiens GN=EEF1A1P5 PE=5 SV=1
450	157	P05141|ADT2_HUMAN	85.66	11	11	1680000	3	3	3		32852	ADP/ATP translocase 2 OS=Homo sapiens GN=SLC25A5 PE=1 SV=7
240	104	P05089|ARGI1_HUMAN	85.5	31	31	3170000	7	7	9	Carbamidomethylation	34735	Arginase-1 OS=Homo sapiens GN=ARG1 PE=1 SV=2
446	144	P62750|RL23A_HUMAN	84.93	28	28	2030000	4	4	5		17695	60S ribosomal protein L23a OS=Homo sapiens GN=RPL23A PE=1 SV=1
250	119	P54652|HSP72_HUMAN	81.71	11	11		5	0	6		70021	Heat shock-related 70 kDa protein 2 OS=Homo sapiens GN=HSPA2 PE=1 SV=1
1015	240	P61626|LYSC_HUMAN	81.58	12	12	7100000	2	2	3		16537	Lysozyme C OS=Homo sapiens GN=LYZ PE=1 SV=1
287	152	P05166|PCCB_HUMAN	79.17	17	17	2680000	6	6	7	Oxidation (M)	58216	Propionyl-CoA carboxylase beta chain mitochondrial OS=Homo sapiens GN=PCCB PE=1 SV=3
178	217	Q9NSB2|KRT84_HUMAN	78.58	2	2		3	0	13		64842	Keratin type II cuticular Hb4 OS=Homo sapiens GN=KRT84 PE=2 SV=2
552	214	Q9BRT6|LLPH_HUMAN	78.4	29	29	3300000	3	3	4		15225	Protein LLP homolog OS=Homo sapiens GN=LLPH PE=1 SV=1
703	129	P61353|RL27_HUMAN	77.97	29	29	3220000	3	3	4		15798	60S ribosomal protein L27 OS=Homo sapiens GN=RPL27 PE=1 SV=2
385	160	P15880|RS2_HUMAN	77.8	9	9	982000	2	2	2		31324	40S ribosomal protein S2 OS=Homo sapiens GN=RPS2 PE=1 SV=2
211	130	O15417|TNC18_HUMAN	77.68	3	3	1040000	6	6	6		314520	Trinucleotide repeat-containing gene 18 protein OS=Homo sapiens GN=TNRC18 PE=1 SV=3
379	124	P42766|RL35_HUMAN	77.24	26	26	7490000	3	3	7		14551	60S ribosomal protein L35 OS=Homo sapiens GN=RPL35 PE=1 SV=2
710	202	Q14574|DSC3_HUMAN	75.12	6	6	1020000	3	3	3		99969	Desmocollin-3 OS=Homo sapiens GN=DSC3 PE=1 SV=3
241	154	O75683|SURF6_HUMAN	74.38	18	18	2670000	4	4	7	Carbamidomethylation	41450	Surfeit locus protein 6 OS=Homo sapiens GN=SURF6 PE=1 SV=3
288	145	Q15323|K1H1_HUMAN	74.22	14	14	197000	5	1	6	Ethylation; Carboxylation (DKW)	47237	Keratin type I cuticular Ha1 OS=Homo sapiens GN=KRT31 PE=1 SV=3
445	138	Q13835|PKP1_HUMAN	72.29	5	5	177000	3	3	4		82861	Plakophilin-1 OS=Homo sapiens GN=PKP1 PE=1 SV=2
704	131	P25705|ATPA_HUMAN	72.27	7	7	946000	3	3	3		59751	ATP synthase subunit alpha mitochondrial OS=Homo sapiens GN=ATP5A1 PE=1 SV=1
199	143	P18583|SON_HUMAN	71.03	4	4	2940000	6	6	6		263827	Protein SON OS=Homo sapiens GN=SON PE=1 SV=4
212	225	Q99456|K1C12_HUMAN	69.86	2	2		3	0	12	Acetylation (K); Formylation	53511	Keratin type I cytoskeletal 12 OS=Homo sapiens GN=KRT12 PE=1 SV=1
266	169	Q14525|KT33B_HUMAN	69.08	10	10		4	0	5	Ethylation; Carboxylation (DKW)	46214	Keratin type I cuticular Ha3-II OS=Homo sapiens GN=KRT33B PE=1 SV=3
383	141	P52597|HNRPF_HUMAN	68.31	11	11	398000	3	1	5		45672	Heterogeneous nuclear ribonucleoprotein F OS=Homo sapiens GN=HNRNPF PE=1 SV=3
267	162	P0CG38|POTEI_HUMAN	68.03	2	2		2	0	3		121282	POTE ankyrin domain family member I OS=Homo sapiens GN=POTEI PE=3 SV=1
334	170	P26373|RL13_HUMAN	67.05	17	17	5310000	4	3	7	Oxidation (M)	24261	60S ribosomal protein L13 OS=Homo sapiens GN=RPL13 PE=1 SV=4
191	203	Q14315|FLNC_HUMAN	66.54	2	2	1130000	3	2	5		291020	Filamin-C OS=Homo sapiens GN=FLNC PE=1 SV=3
549	161	P06576|ATPB_HUMAN	66.07	5	5	620000	2	2	3		56560	ATP synthase subunit beta mitochondrial OS=Homo sapiens GN=ATP5B PE=1 SV=3
551	184	Q96KK5|H2A1H_HUMAN	65.62	22	22	6490000	2	2	5		13906	Histone H2A type 1-H OS=Homo sapiens GN=HIST1H2AH PE=1 SV=3
551	183	Q99878|H2A1J_HUMAN	65.62	22	22	6490000	2	2	5		13936	Histone H2A type 1-J OS=Homo sapiens GN=HIST1H2AJ PE=1 SV=3
551	186	Q9BTM1|H2AJ_HUMAN	65.62	22	22	6490000	2	2	5		14019	Histone H2A.J OS=Homo sapiens GN=H2AFJ PE=1 SV=1
551	185	Q16777|H2A2C_HUMAN	65.62	22	22	6490000	2	2	5		13988	Histone H2A type 2-C OS=Homo sapiens GN=HIST2H2AC PE=1 SV=4
551	193	Q7L7L0|H2A3_HUMAN	65.62	22	22	6490000	2	2	5		14121	Histone H2A type 3 OS=Homo sapiens GN=HIST3H2A PE=1 SV=3
551	192	P04908|H2A1B_HUMAN	65.62	22	22	6490000	2	2	5		14135	Histone H2A type 1-B/E OS=Homo sapiens GN=HIST1H2AB PE=1 SV=2
551	191	Q93077|H2A1C_HUMAN	65.62	22	22	6490000	2	2	5		14105	Histone H2A type 1-C OS=Homo sapiens GN=HIST1H2AC PE=1 SV=3
551	190	Q6FI13|H2A2A_HUMAN	65.62	22	22	6490000	2	2	5		14095	Histone H2A type 2-A OS=Homo sapiens GN=HIST2H2AA3 PE=1 SV=3
551	189	P0C0S8|H2A1_HUMAN	65.62	22	22	6490000	2	2	5		14091	Histone H2A type 1 OS=Homo sapiens GN=HIST1H2AG PE=1 SV=2
551	188	Q8IUE6|H2A2B_HUMAN	65.62	22	22	6490000	2	2	5		13995	Histone H2A type 2-B OS=Homo sapiens GN=HIST2H2AB PE=1 SV=3
551	187	P20671|H2A1D_HUMAN	65.62	22	22	6490000	2	2	5		14107	Histone H2A type 1-D OS=Homo sapiens GN=HIST1H2AD PE=1 SV=2
551	194	Q96QV6|H2A1A_HUMAN	65.62	21	21	6490000	2	2	5		14233	Histone H2A type 1-A OS=Homo sapiens GN=HIST1H2AA PE=1 SV=3
551	195	P16104|H2AX_HUMAN	65.62	20	20	6490000	2	2	5		15145	Histone H2AX OS=Homo sapiens GN=H2AFX PE=1 SV=2
551	196	tr|A0A0U1RRH7|A0A0U1RRH7_HUMAN	65.62	16	16	6490000	2	2	5		18553	Histone H2A OS=Homo sapiens PE=3 SV=1
380	133	P42357|HUTH_HUMAN	65.35	9	9	2340000	5	5	7		72698	Histidine ammonia-lyase OS=Homo sapiens GN=HAL PE=1 SV=1
706	147	P62244|RS15A_HUMAN	64.11	25	25	954000	3	3	4		14840	40S ribosomal protein S15a OS=Homo sapiens GN=RPS15A PE=1 SV=2
451	159	Q06830|PRDX1_HUMAN	64.11	11	11	415000	2	1	3		22110	Peroxiredoxin-1 OS=Homo sapiens GN=PRDX1 PE=1 SV=1
1008	197	P62249|RS16_HUMAN	63.88	14	14	630000	2	2	3		16445	40S ribosomal protein S16 OS=Homo sapiens GN=RPS16 PE=1 SV=2
251	163	Q9UKV3|ACINU_HUMAN	63.2	4	4	989000	3	3	4		151861	Apoptotic chromatin condensation inducer in the nucleus OS=Homo sapiens GN=ACIN1 PE=1 SV=2
708	198	P01876|IGHA1_HUMAN	63.16	7	7	1420000	2	2	3		37655	Ig alpha-1 chain C region OS=Homo sapiens GN=IGHA1 PE=1 SV=2
554	242	O95232|LC7L3_HUMAN	63.13	5	5	861000	2	2	3		51466	Luc7-like protein 3 OS=Homo sapiens GN=LUC7L3 PE=1 SV=2
709	201	P02788|TRFL_HUMAN	63.03	7	7	905000	4	4	4		78182	Lactotransferrin OS=Homo sapiens GN=LTF PE=1 SV=6
452	171	P17066|HSP76_HUMAN	63.02	11	11	233	5	2	5		71028	Heat shock 70 kDa protein 6 OS=Homo sapiens GN=HSPA6 PE=1 SV=2
381	136	P0DMV8|HS71A_HUMAN	62.93	8	8		4	0	4		70052	Heat shock 70 kDa protein 1A OS=Homo sapiens GN=HSPA1A PE=1 SV=1
381	135	P0DMV9|HS71B_HUMAN	62.93	8	8		4	0	4		70052	Heat shock 70 kDa protein 1B OS=Homo sapiens GN=HSPA1B PE=1 SV=1
382	137	P34931|HS71L_HUMAN	62.93	8	8		4	0	4		70375	Heat shock 70 kDa protein 1-like OS=Homo sapiens GN=HSPA1L PE=1 SV=2
548	134	O75223|GGCT_HUMAN	60.71	20	20	1590000	3	3	4		21008	Gamma-glutamylcyclotransferase OS=Homo sapiens GN=GGCT PE=1 SV=1
174	181	Q09666|AHNK_HUMAN	60.62	2	2	2720000	7	7	8	Carboxylation (DKW)	629114	Neuroblast differentiation-associated protein AHNAK OS=Homo sapiens GN=AHNAK PE=1 SV=2
448	151	P02794|FRIH_HUMAN	60.33	15	15	1890000	3	3	3		21226	Ferritin heavy chain OS=Homo sapiens GN=FTH1 PE=1 SV=2
553	228	Q562R1|ACTBL_HUMAN	59.92	4	4		1	0	1		42003	Beta-actin-like protein 2 OS=Homo sapiens GN=ACTBL2 PE=1 SV=2
175	212	O75369|FLNB_HUMAN	59.68	1	1	22500	2	1	4		278162	Filamin-B OS=Homo sapiens GN=FLNB PE=1 SV=2
716	245	Q5T750|XP32_HUMAN	58.16	4	4	1560000	2	2	3		26238	Skin-specific protein 32 OS=Homo sapiens GN=XP32 PE=1 SV=1
717	251	O76015|KRT38_HUMAN	58.01	2	2		2	0	3	Ethylation	50480	Keratin type I cuticular Ha8 OS=Homo sapiens GN=KRT38 PE=1 SV=3
1016	241	Q5VSP4|LC1L1_HUMAN	56.88	7	7	837000	1	1	2		17918	Putative lipocalin 1-like protein 1 OS=Homo sapiens GN=LCN1P1 PE=5 SV=1
1595	247	P19961|AMY2B_HUMAN	56.49	3	3	172000	1	1	2		57710	Alpha-amylase 2B OS=Homo sapiens GN=AMY2B PE=1 SV=1
1595	256	P04746|AMYP_HUMAN	56.49	3	3	172000	1	1	2		57707	Pancreatic alpha-amylase OS=Homo sapiens GN=AMY2A PE=1 SV=2
1595	255	P04745|AMY1_HUMAN	56.49	3	3	172000	1	1	2		57768	Alpha-amylase 1 OS=Homo sapiens GN=AMY1A PE=1 SV=2
707	172	P06702|S10A9_HUMAN	53.5	25	25	4440000	2	2	3		13242	Protein S100-A9 OS=Homo sapiens GN=S100A9 PE=1 SV=1
389	218	Q13867|BLMH_HUMAN	53.42	2	2	2120000	1	1	1		52562	Bleomycin hydrolase OS=Homo sapiens GN=BLMH PE=1 SV=1
114	391	Q8WZ42|TITIN_HUMAN	53.23	0	0	1950000	5	4	8	Carbamidomethylation	3815922	Titin OS=Homo sapiens GN=TTN PE=1 SV=4
454	213	Q96P63|SPB12_HUMAN	52.75	9	9	272000	3	3	4		46276	Serpin B12 OS=Homo sapiens GN=SERPINB12 PE=1 SV=1
449	173	P78385|KRT83_HUMAN	52.72	6	6	113000	2	1	2		54195	Keratin type II cuticular Hb3 OS=Homo sapiens GN=KRT83 PE=1 SV=2
2845	257	P25788|PSA3_HUMAN	51.73	5	5	156000	1	1	1		28433	Proteasome subunit alpha type-3 OS=Homo sapiens GN=PSMA3 PE=1 SV=2
447	146	P29508|SPB3_HUMAN	50.6	10	10	392000	3	2	4		44565	Serpin B3 OS=Homo sapiens GN=SERPINB3 PE=1 SV=2
269	219	P0CG39|POTEJ_HUMAN	50.38	1	1		1	0	2		117390	POTE ankyrin domain family member J OS=Homo sapiens GN=POTEJ PE=3 SV=1
555	260	P23490|LORI_HUMAN	49.91	4	4	2510000	2	2	3	Carbamidomethylation	25761	Loricrin OS=Homo sapiens GN=LOR PE=1 SV=2
550	178	Q6UWP8|SBSN_HUMAN	49.31	7	7	654000	2	2	4		60541	Suprabasin OS=Homo sapiens GN=SBSN PE=1 SV=2
69	515	Q7Z5P9|MUC19_HUMAN	48.9	2	2	3970000	9	9	9		805275	Mucin-19 OS=Homo sapiens GN=MUC19 PE=1 SV=3
453	207	P62280|RS11_HUMAN	48.34	18	18	1290000	3	3	3	Carbamidomethylation	18431	40S ribosomal protein S11 OS=Homo sapiens GN=RPS11 PE=1 SV=3
387	182	P14618|KPYM_HUMAN	48.03	4	4	17000000	2	2	3		57937	Pyruvate kinase PKM OS=Homo sapiens GN=PKM PE=1 SV=4
455	220	P13807|GYS1_HUMAN	47.95	3	3	300000	2	1	2		83786	Glycogen [starch] synthase muscle OS=Homo sapiens GN=GYS1 PE=1 SV=2
1017	243	P62701|RS4X_HUMAN	47.39	3	3	749000	1	1	2		29598	40S ribosomal protein S4 X isoform OS=Homo sapiens GN=RPS4X PE=1 SV=2
712	209	P22087|FBRL_HUMAN	46.69	13	13	184000	3	1	3		33784	rRNA 2'-O-methyltransferase fibrillarin OS=Homo sapiens GN=FBL PE=1 SV=2
713	221	P01040|CYTA_HUMAN	45.85	40	40	1760000	3	3	3		11006	Cystatin-A OS=Homo sapiens GN=CSTA PE=1 SV=1
1010	232	P28072|PSB6_HUMAN	45.52	16	16	235000	2	2	2		25358	Proteasome subunit beta type-6 OS=Homo sapiens GN=PSMB6 PE=1 SV=4
714	229	P78386|KRT85_HUMAN	45.24	6	6	45400	2	1	2		55802	Keratin type II cuticular Hb5 OS=Homo sapiens GN=KRT85 PE=1 SV=1
1592	205	P62829|RL23_HUMAN	45.18	20	20	2470000	2	2	2	Carbamidomethylation	14865	60S ribosomal protein L23 OS=Homo sapiens GN=RPL23 PE=1 SV=1
1011	234	O76013|KRT36_HUMAN	43.1	1	1		1	0	1		52247	Keratin type I cuticular Ha6 OS=Homo sapiens GN=KRT36 PE=2 SV=1
1012	236	Q14532|K1H2_HUMAN	43.1	2	2		1	0	1		50343	Keratin type I cuticular Ha2 OS=Homo sapiens GN=KRT32 PE=2 SV=3
1018	210	P05783|K1C18_HUMAN	43.1	2	2		1	0	2	Ethylation	48058	Keratin type I cytoskeletal 18 OS=Homo sapiens GN=KRT18 PE=1 SV=2
1596	258	P11171|41_HUMAN	42.53	3	3	105000	1	1	1		97017	Protein 4.1 OS=Homo sapiens GN=EPB41 PE=1 SV=4
456	230	P13639|EF2_HUMAN	42.37	3	3	688000	2	2	2		95338	Elongation factor 2 OS=Homo sapiens GN=EEF2 PE=1 SV=4
711	208	O43847|NRDC_HUMAN	42.25	3	3	4250000	2	2	2	Carbamidomethylation	131571	Nardilysin OS=Homo sapiens GN=NRDC PE=1 SV=2
1019	269	P83731|RL24_HUMAN	41.91	13	13	1090000	2	2	2		17779	60S ribosomal protein L24 OS=Homo sapiens GN=RPL24 PE=1 SV=1
2846	249	Q9UGM3|DMBT1_HUMAN	39.92	1	1	336000	1	1	1		260734	Deleted in malignant brain tumors 1 protein OS=Homo sapiens GN=DMBT1 PE=1 SV=2
1009	231	P16401|H15_HUMAN	39.63	4	4		1	0	1		22580	Histone H1.5 OS=Homo sapiens GN=HIST1H1B PE=1 SV=3
209	418	Q9C0F0|ASXL3_HUMAN	38.92	3	3	688000	4	4	4		241916	Putative Polycomb group protein ASXL3 OS=Homo sapiens GN=ASXL3 PE=2 SV=3
457	270	O76009|KT33A_HUMAN	37.74	6	6		2	0	2		45940	Keratin type I cuticular Ha3-I OS=Homo sapiens GN=KRT33A PE=2 SV=2
1598	268	P31151|S10A7_HUMAN	37.15	11	11	437000	1	1	1		11471	Protein S100-A7 OS=Homo sapiens GN=S100A7 PE=1 SV=4
1013	233	P17844|DDX5_HUMAN	36.65	2	2		1	0	1		69148	Probable ATP-dependent RNA helicase DDX5 OS=Homo sapiens GN=DDX5 PE=1 SV=1
1594	254	Q92841|DDX17_HUMAN	36.65	2	2		1	0	1		80273	Probable ATP-dependent RNA helicase DDX17 OS=Homo sapiens GN=DDX17 PE=1 SV=2
1605	291	P06733|ENOA_HUMAN	36.58	7	7	208000	2	2	2		47169	Alpha-enolase OS=Homo sapiens GN=ENO1 PE=1 SV=2
459	279	A6NHQ2|FBLL1_HUMAN	35.96	7	7		2	0	2		34803	rRNA/tRNA 2'-O-methyltransferase fibrillarin-like protein 1 OS=Homo sapiens GN=FBLL1 PE=3 SV=2
187	419	Q8IVF2|AHNK2_HUMAN	35.22	1	1	151000	3	3	3		616641	Protein AHNAK2 OS=Homo sapiens GN=AHNAK2 PE=1 SV=2
715	238	Q6E0U4|DMKN_HUMAN	34.55	4	4	413000	1	1	1		47082	Dermokine OS=Homo sapiens GN=DMKN PE=1 SV=3
1014	237	A6NHL2|TBAL3_HUMAN	34.36	2	2		1	0	1		49909	Tubulin alpha chain-like 3 OS=Homo sapiens GN=TUBAL3 PE=1 SV=2
292	314	Q08188|TGM3_HUMAN	34.17	4	4	789000	2	2	3		76632	Protein-glutamine gamma-glutamyltransferase E OS=Homo sapiens GN=TGM3 PE=1 SV=4
1607	338	P04792|HSPB1_HUMAN	33.79	16	16	1370000	2	2	2		22783	Heat shock protein beta-1 OS=Homo sapiens GN=HSPB1 PE=1 SV=2
458	272	P00488|F13A_HUMAN	33.79	1	1		1	0	5		83267	Coagulation factor XIII A chain OS=Homo sapiens GN=F13A1 PE=1 SV=4
1600	275	P62805|H4_HUMAN	33.62	8	8	1070000	1	1	2		11367	Histone H4 OS=Homo sapiens GN=HIST1H4A PE=1 SV=2
2847	274	P62277|RS13_HUMAN	33.58	9	9	58100	1	1	1		17222	40S ribosomal protein S13 OS=Homo sapiens GN=RPS13 PE=1 SV=2
1601	276	Q01469|FABP5_HUMAN	33.35	7	7	458000	1	1	2		15164	Fatty acid-binding protein epidermal OS=Homo sapiens GN=FABP5 PE=1 SV=3
1599	239	Q8WVV4|POF1B_HUMAN	32.95	3	3	0	1	1	1		68065	Protein POF1B OS=Homo sapiens GN=POF1B PE=1 SV=3
1030	329	Q2WGJ9|FR1L6_HUMAN	32.93	2	2	213000	2	2	2		209306	Fer-1-like protein 6 OS=Homo sapiens GN=FER1L6 PE=2 SV=2
252	303	Q02388|CO7A1_HUMAN	32.71	2	2	0	2	2	2		295216	Collagen alpha-1(VII) chain OS=Homo sapiens GN=COL7A1 PE=1 SV=2
1602	278	Q8N5F7|NKAP_HUMAN	32.49	7	7	428000	1	1	2		47138	NF-kappa-B-activating protein OS=Homo sapiens GN=NKAP PE=1 SV=1
464	365	Q99880|H2B1L_HUMAN	32.44	15	15	2380000	2	2	3		13952	Histone H2B type 1-L OS=Homo sapiens GN=HIST1H2BL PE=1 SV=3
270	409	P02452|CO1A1_HUMAN	32.18	2	2	148000	2	2	2		138942	Collagen alpha-1(I) chain OS=Homo sapiens GN=COL1A1 PE=1 SV=5
718	250	Q04637|IF4G1_HUMAN	32.16	1	1	5240000	1	1	1		175490	Eukaryotic translation initiation factor 4 gamma 1 OS=Homo sapiens GN=EIF4G1 PE=1 SV=4
1020	263	Q8IYT1|FA71A_HUMAN	30.71	2	2	52500	1	1	1		63177	Protein FAM71A OS=Homo sapiens GN=FAM71A PE=2 SV=2
1603	271	Q9ULE4|F184B_HUMAN	30.35	1	1		1	0	1		121044	Protein FAM184B OS=Homo sapiens GN=FAM184B PE=2 SV=3
153	548	P02458|CO2A1_HUMAN	30.24	4	4	1450000	3	3	3		141786	Collagen alpha-1(II) chain OS=Homo sapiens GN=COL2A1 PE=1 SV=3
1023	298	Q6T423|S22AP_HUMAN	29.84	1	1		1	0	2		61008	Solute carrier family 22 member 25 OS=Homo sapiens GN=SLC22A25 PE=2 SV=2
1063	523	Q13972|RGRF1_HUMAN	29.19	4	4	213000	2	2	2		145233	Ras-specific guanine nucleotide-releasing factor 1 OS=Homo sapiens GN=RASGRF1 PE=1 SV=2
719	277	P48594|SPB4_HUMAN	28.76	2	2		1	0	2		44854	Serpin B4 OS=Homo sapiens GN=SERPINB4 PE=1 SV=2
556	280	Q13950|RUNX2_HUMAN	28.73	2	2	2060000	1	1	3		56648	Runt-related transcription factor 2 OS=Homo sapiens GN=RUNX2 PE=1 SV=2
1604	289	Q03701|CEBPZ_HUMAN	28.56	1	1	17000	1	1	1		120974	CCAAT/enhancer-binding protein zeta OS=Homo sapiens GN=CEBPZ PE=1 SV=3
559	312	Q96RW7|HMCN1_HUMAN	28.11	0	0		1	0	2		613396	Hemicentin-1 OS=Homo sapiens GN=HMCN1 PE=1 SV=2
1058	494	Q9NVU0|RPC5_HUMAN	28.04	4	4	168000	2	2	2	Carbamidomethylation	79898	DNA-directed RNA polymerase III subunit RPC5 OS=Homo sapiens GN=POLR3E PE=1 SV=1
314	485	O95714|HERC2_HUMAN	27.64	1	1	622000	2	2	2		527234	E3 ubiquitin-protein ligase HERC2 OS=Homo sapiens GN=HERC2 PE=1 SV=2
1606	300	O75643|U520_HUMAN	27.49	0	0	0	1	1	1		244505	U5 small nuclear ribonucleoprotein 200 kDa helicase OS=Homo sapiens GN=SNRNP200 PE=1 SV=2
316	525	O43426|SYNJ1_HUMAN	27.45	2	2	896000	2	2	2		173102	Synaptojanin-1 OS=Homo sapiens GN=SYNJ1 PE=1 SV=2
259	538	P20908|CO5A1_HUMAN	27.21	3	3	1360	2	2	2		183559	Collagen alpha-1(V) chain OS=Homo sapiens GN=COL5A1 PE=1 SV=3
335	281	Q7Z6Z7|HUWE1_HUMAN	27.11	0	0	2500000	1	1	1		481896	E3 ubiquitin-protein ligase HUWE1 OS=Homo sapiens GN=HUWE1 PE=1 SV=3
721	286	Q5TBA9|FRY_HUMAN	26.83	0	0	1210000	1	1	1		338875	Protein furry homolog OS=Homo sapiens GN=FRY PE=1 SV=1
557	287	Q3L8U1|CHD9_HUMAN	26.77	1	1	72000	1	1	2		326022	Chromodomain-helicase-DNA-binding protein 9 OS=Homo sapiens GN=CHD9 PE=1 SV=2
2851	313	Q9NZR4|VSX1_HUMAN	26.58	3	3	133000	1	1	1		38431	Visual system homeobox 1 OS=Homo sapiens GN=VSX1 PE=1 SV=2
746	554	Q13523|PRP4B_HUMAN	26.52	3	3	362000	2	2	2		116987	Serine/threonine-protein kinase PRP4 homolog OS=Homo sapiens GN=PRPF4B PE=1 SV=3
578	569	Q8TD43|TRPM4_HUMAN	26.48	3	3	387000	2	2	2		134301	Transient receptor potential cation channel subfamily M member 4 OS=Homo sapiens GN=TRPM4 PE=1 SV=1
1027	316	O75038|PLCH2_HUMAN	26.07	1	1	0	1	1	1		154668	1-phosphatidylinositol 4 5-bisphosphate phosphodiesterase eta-2 OS=Homo sapiens GN=PLCH2 PE=2 SV=3
1024	304	O75376|NCOR1_HUMAN	26.06	1	1	270000	1	1	1		270207	Nuclear receptor corepressor 1 OS=Homo sapiens GN=NCOR1 PE=1 SV=2
290	297	Q8WXG9|GPR98_HUMAN	26	0	0	0	1	1	1		693082	G-protein coupled receptor 98 OS=Homo sapiens GN=GPR98 PE=1 SV=2
275	535	Q5VV67|PPRC1_HUMAN	25.9	2	2	803000	2	2	2	Carbamidomethylation	177543	Peroxisome proliferator-activated receptor gamma coactivator-related protein 1 OS=Homo sapiens GN=PPRC1 PE=1 SV=1
724	301	Q8IZC6|CORA1_HUMAN	25.89	2	2	234000	1	1	1		186891	Collagen alpha-1(XXVII) chain OS=Homo sapiens GN=COL27A1 PE=1 SV=1
2852	322	Q03169|TNAP2_HUMAN	25.65	3	3	88300	1	1	1		72661	Tumor necrosis factor alpha-induced protein 2 OS=Homo sapiens GN=TNFAIP2 PE=2 SV=2
582	585	Q00975|CAC1B_HUMAN	25.6	1	1	2970000	2	2	2		262494	Voltage-dependent N-type calcium channel subunit alpha-1B OS=Homo sapiens GN=CACNA1B PE=1 SV=1
2854	327	O43150|ASAP2_HUMAN	25.34	1	1	15.2	1	1	1		111650	Arf-GAP with SH3 domain ANK repeat and PH domain-containing protein 2 OS=Homo sapiens GN=ASAP2 PE=1 SV=3
1039	335	Q9UM54|MYO6_HUMAN	25.1	0	0		1	0	2		149691	Unconventional myosin-VI OS=Homo sapiens GN=MYO6 PE=1 SV=4
1026	308	Q9UKJ3|GPTC8_HUMAN	25.06	1	1	144000	1	1	1		164197	G patch domain-containing protein 8 OS=Homo sapiens GN=GPATCH8 PE=1 SV=2
2855	331	O76039|CDKL5_HUMAN	25.06	1	1	91400	1	1	1		115538	Cyclin-dependent kinase-like 5 OS=Homo sapiens GN=CDKL5 PE=1 SV=1
1608	348	Q6NXT2|H3C_HUMAN	24.94	5	5	0	1	1	2		15214	Histone H3.3C OS=Homo sapiens GN=H3F3C PE=1 SV=3
1608	353	Q16695|H31T_HUMAN	24.94	5	5	0	1	1	2		15508	Histone H3.1t OS=Homo sapiens GN=HIST3H3 PE=1 SV=3
1608	352	Q71DI3|H32_HUMAN	24.94	5	5	0	1	1	2		15388	Histone H3.2 OS=Homo sapiens GN=HIST2H3A PE=1 SV=3
1608	351	P84243|H33_HUMAN	24.94	5	5	0	1	1	2		15328	Histone H3.3 OS=Homo sapiens GN=H3F3A PE=1 SV=2
1608	350	P68431|H31_HUMAN	24.94	5	5	0	1	1	2		15404	Histone H3.1 OS=Homo sapiens GN=HIST1H3A PE=1 SV=2
1608	349	tr|Q5TEC6|Q5TEC6_HUMAN	24.94	5	5	0	1	1	2		15430	Histone H3 OS=Homo sapiens GN=HIST2H3PS2 PE=1 SV=1
2856	346	Q9Y2K3|MYH15_HUMAN	24.94	1	1	8460	1	1	1		224617	Myosin-15 OS=Homo sapiens GN=MYH15 PE=1 SV=5
2857	347	Q14498|RBM39_HUMAN	24.93	3	3	394000	1	1	1		59380	RNA-binding protein 39 OS=Homo sapiens GN=RBM39 PE=1 SV=2
339	389	Q9BXT5|TEX15_HUMAN	24.93	0	0		1	0	3		315336	Testis-expressed sequence 15 protein OS=Homo sapiens GN=TEX15 PE=2 SV=2
560	317	P08670|VIME_HUMAN	24.73	2	2		1	0	2		53652	Vimentin OS=Homo sapiens GN=VIM PE=1 SV=4
1034	341	P41219|PERI_HUMAN	24.73	2	2		1	0	2		53651	Peripherin OS=Homo sapiens GN=PRPH PE=1 SV=2
2858	343	P56177|DLX1_HUMAN	24.66	6	6	125000	1	1	1		27320	Homeobox protein DLX-1 OS=Homo sapiens GN=DLX1 PE=2 SV=3
190	566	P02461|CO3A1_HUMAN	24.63	4	4	32700	2	2	2		138564	Collagen alpha-1(III) chain OS=Homo sapiens GN=COL3A1 PE=1 SV=4
1031	326	Q15413|RYR3_HUMAN	24.42	0	0	495000	1	1	1		552049	Ryanodine receptor 3 OS=Homo sapiens GN=RYR3 PE=1 SV=3
462	320	Q15149|PLEC_HUMAN	24.42	0	0	958000	1	1	1		531796	Plectin OS=Homo sapiens GN=PLEC PE=1 SV=3
562	342	Q12802|AKP13_HUMAN	24.38	0	0	1350000	1	1	2		307550	A-kinase anchor protein 13 OS=Homo sapiens GN=AKAP13 PE=1 SV=2
1610	367	Q6N021|TET2_HUMAN	24.06	1	1	154000	1	1	1		223809	Methylcytosine dioxygenase TET2 OS=Homo sapiens GN=TET2 PE=1 SV=3
1032	339	Q9NS40|KCNH7_HUMAN	24.05	2	2	242000	1	1	1		135000	Potassium voltage-gated channel subfamily H member 7 OS=Homo sapiens GN=KCNH7 PE=2 SV=2
2860	368	Q8WYL5|SSH1_HUMAN	23.93	1	1	0	1	1	1		115511	Protein phosphatase Slingshot homolog 1 OS=Homo sapiens GN=SSH1 PE=1 SV=2
2861	362	P28838|AMPL_HUMAN	23.92	3	3	1350000	1	1	1		56166	Cytosol aminopeptidase OS=Homo sapiens GN=LAP3 PE=1 SV=3
260	596	Q03001|DYST_HUMAN	23.77	0	0	497000	2	2	2		860679	Dystonin OS=Homo sapiens GN=DST PE=1 SV=4
564	377	O75151|PHF2_HUMAN	23.77	1	1		1	0	3		120775	Lysine-specific demethylase PHF2 OS=Homo sapiens GN=PHF2 PE=1 SV=4
594	705	Q6UB98|ANR12_HUMAN	23.66	2	2	198000	2	2	2		235650	Ankyrin repeat domain-containing protein 12 OS=Homo sapiens GN=ANKRD12 PE=1 SV=3
728	336	Q9P2D3|HTR5B_HUMAN	23.58	1	1	11100	1	1	1		224300	HEAT repeat-containing protein 5B OS=Homo sapiens GN=HEATR5B PE=1 SV=2
727	334	O14646|CHD1_HUMAN	23.53	1	1	0	1	1	1		196687	Chromodomain-helicase-DNA-binding protein 1 OS=Homo sapiens GN=CHD1 PE=1 SV=2
226	578	P46013|KI67_HUMAN	23.47	1	1	104000	2	2	2		358695	Proliferation marker protein Ki-67 OS=Homo sapiens GN=MKI67 PE=1 SV=2
2862	381	Q9HAY6|BCDO1_HUMAN	23.4	2	2	474000	1	1	1		62637	Beta beta-carotene 15 15'-dioxygenase OS=Homo sapiens GN=BCO1 PE=1 SV=1
561	337	Q3MJ40|C144B_HUMAN	23.38	3	3	95300	1	1	1		82951	Coiled-coil domain-containing protein 144B OS=Homo sapiens GN=CCDC144B PE=2 SV=1
1035	354	Q99575|POP1_HUMAN	23.24	1	1	134000	1	1	1		114709	Ribonucleases P/MRP protein subunit POP1 OS=Homo sapiens GN=POP1 PE=1 SV=2
245	576	Q03164|KMT2A_HUMAN	23.06	1	1	0	2	2	2	Carbamidomethylation	431768	Histone-lysine N-methyltransferase 2A OS=Homo sapiens GN=KMT2A PE=1 SV=5
2863	387	Q8TCG1|CIP2A_HUMAN	23.04	1	1	163000	1	1	1		102185	Protein CIP2A OS=Homo sapiens GN=KIAA1524 PE=1 SV=2
2864	361	Q6ZNJ1|NBEL2_HUMAN	22.98	1	1	0	1	1	1	Carbamidomethylation	302515	Neurobeachin-like protein 2 OS=Homo sapiens GN=NBEAL2 PE=1 SV=2
611	805	Q15596|NCOA2_HUMAN	22.93	2	2	5030000	2	2	2		159156	Nuclear receptor coactivator 2 OS=Homo sapiens GN=NCOA2 PE=1 SV=2
2866	396	Q6IPW1|CK071_HUMAN	22.83	15	15	1620000	1	1	1		13249	Uncharacterized protein C11orf71 OS=Homo sapiens GN=C11orf71 PE=2 SV=2
2867	397	tr|J3QQQ9|J3QQQ9_HUMAN	22.8	7	7	996000	1	1	1		12692	Uncharacterized protein OS=Homo sapiens PE=4 SV=1
2867	399	Q9UNX3|RL26L_HUMAN	22.8	5	5	996000	1	1	1		17256	60S ribosomal protein L26-like 1 OS=Homo sapiens GN=RPL26L1 PE=1 SV=1
2867	398	P61254|RL26_HUMAN	22.8	5	5	996000	1	1	1		17258	60S ribosomal protein L26 OS=Homo sapiens GN=RPL26 PE=1 SV=1
566	393	Q9NY46|SCN3A_HUMAN	22.78	1	1	0	1	1	1		226292	Sodium channel protein type 3 subunit alpha OS=Homo sapiens GN=SCN3A PE=1 SV=2
2868	395	P38398|BRCA1_HUMAN	22.72	1	1	1180000	1	1	1		207719	Breast cancer type 1 susceptibility protein OS=Homo sapiens GN=BRCA1 PE=1 SV=2
465	382	Q96PZ7|CSMD1_HUMAN	22.65	0	0	168000	1	1	1	Carbamidomethylation	388871	CUB and sushi domain-containing protein 1 OS=Homo sapiens GN=CSMD1 PE=1 SV=2
338	378	O75445|USH2A_HUMAN	22.64	0	0	79300	1	1	1		575607	Usherin OS=Homo sapiens GN=USH2A PE=1 SV=3
466	403	Q99666|RGPD5_HUMAN	22.48	0	0		1	0	1		198922	RANBP2-like and GRIP domain-containing protein 5/6 OS=Homo sapiens GN=RGPD5 PE=1 SV=3
467	404	A6NKT7|RGPD3_HUMAN	22.48	0	0		1	0	1		197486	RanBP2-like and GRIP domain-containing protein 3 OS=Homo sapiens GN=RGPD3 PE=3 SV=2
572	444	P49792|RBP2_HUMAN	22.48	0	0		1	0	1		358201	E3 SUMO-protein ligase RanBP2 OS=Homo sapiens GN=RANBP2 PE=1 SV=2
736	427	P12270|TPR_HUMAN	22.48	0	0		1	0	1		267290	Nucleoprotein TPR OS=Homo sapiens GN=TPR PE=1 SV=3
732	385	O75179|ANR17_HUMAN	22.47	0	0	148000	1	1	1		274256	Ankyrin repeat domain-containing protein 17 OS=Homo sapiens GN=ANKRD17 PE=1 SV=3
1043	406	P55196|AFAD_HUMAN	22.31	1	1	97700	1	1	1		206803	Afadin OS=Homo sapiens GN=MLLT4 PE=1 SV=3
1614	411	Q6F5E8|CARL2_HUMAN	22.22	1	1	155000	1	1	1		154688	Capping protein Arp2/3 and myosin-I linker protein 2 OS=Homo sapiens GN=CARMIL2 PE=1 SV=2
2870	450	Q8TDJ6|DMXL2_HUMAN	22.04	1	1	69500	1	1	1		339642	DmX-like protein 2 OS=Homo sapiens GN=DMXL2 PE=1 SV=2
1617	423	Q66K41|Z385C_HUMAN	21.97	4	4	71100	1	1	1		44107	Zinc finger protein 385C OS=Homo sapiens GN=ZNF385C PE=1 SV=2
468	407	Q8WXX0|DYH7_HUMAN	21.87	0	0	112000	1	1	1		461163	Dynein heavy chain 7 axonemal OS=Homo sapiens GN=DNAH7 PE=1 SV=2
734	417	Q9UHB7|AFF4_HUMAN	21.85	1	1	30500	1	1	1		127459	AF4/FMR2 family member 4 OS=Homo sapiens GN=AFF4 PE=1 SV=1
568	413	Q9UBS9|SUCO_HUMAN	21.72	2	2	53600	1	1	1		139430	SUN domain-containing ossification factor OS=Homo sapiens GN=SUCO PE=1 SV=1
2872	454	Q8TE59|ATS19_HUMAN	21.67	1	1	142000	1	1	1		134048	A disintegrin and metalloproteinase with thrombospondin motifs 19 OS=Homo sapiens GN=ADAMTS19 PE=2 SV=2
1045	426	P08575|PTPRC_HUMAN	21.65	1	1	0	1	1	1	Carbamidomethylation	147254	Receptor-type tyrosine-protein phosphatase C OS=Homo sapiens GN=PTPRC PE=1 SV=2
1618	453	A6NKL6|T200C_HUMAN	21.55	4	4	7780	1	1	1		63928	Transmembrane protein 200C OS=Homo sapiens GN=TMEM200C PE=2 SV=2
1046	439	Q6ZS17|FA65A_HUMAN	21.49	1	1	170000	1	1	1	Carbamidomethylation	132307	Protein FAM65A OS=Homo sapiens GN=FAM65A PE=1 SV=1
1619	455	O00203|AP3B1_HUMAN	21.47	1	1	110000	1	1	1		121320	AP-3 complex subunit beta-1 OS=Homo sapiens GN=AP3B1 PE=1 SV=3
737	440	Q9P2K9|DISP3_HUMAN	21.41	1	1	0	1	1	1	Carbamidomethylation	153048	Protein dispatched homolog 3 OS=Homo sapiens GN=DISP3 PE=2 SV=2
391	431	Q96L73|NSD1_HUMAN	21.4	1	1	154000	1	1	1		296651	Histone-lysine N-methyltransferase H3 lysine-36 and H4 lysine-20 specific OS=Homo sapiens GN=NSD1 PE=1 SV=1
2873	465	P0CG06|LAC3_HUMAN	21.26	14	14	26300	1	1	1		11237	Ig lambda-3 chain C regions OS=Homo sapiens GN=IGLC3 PE=1 SV=1
2873	464	P0CG05|LAC2_HUMAN	21.26	14	14	26300	1	1	1		11294	Ig lambda-2 chain C regions OS=Homo sapiens GN=IGLC2 PE=1 SV=1
2873	463	A0M8Q6|LAC7_HUMAN	21.26	14	14	26300	1	1	1		11303	Ig lambda-7 chain C region OS=Homo sapiens GN=IGLC7 PE=4 SV=2
2873	462	P0CG04|LAC1_HUMAN	21.26	14	14	26300	1	1	1		11348	Ig lambda-1 chain C regions OS=Homo sapiens GN=IGLC1 PE=1 SV=1
2873	466	B9A064|IGLL5_HUMAN	21.26	7	7	26300	1	1	1		23063	Immunoglobulin lambda-like polypeptide 5 OS=Homo sapiens GN=IGLL5 PE=2 SV=2
569	433	Q7Z736|PKHH3_HUMAN	21.24	2	2	0	1	1	1		85317	Pleckstrin homology domain-containing family H member 3 OS=Homo sapiens GN=PLEKHH3 PE=1 SV=2
1624	456	Q8IZ83|A16A1_HUMAN	21.2	3	3	1610000	1	1	1		85127	Aldehyde dehydrogenase family 16 member A1 OS=Homo sapiens GN=ALDH16A1 PE=1 SV=2
1048	437	Q8TDM6|DLG5_HUMAN	21.19	1	1	0	1	1	1		213866	Disks large homolog 5 OS=Homo sapiens GN=DLG5 PE=1 SV=4
1625	467	P20333|TNR1B_HUMAN	21.13	4	4	6470000	1	1	1		48291	Tumor necrosis factor receptor superfamily member 1B OS=Homo sapiens GN=TNFRSF1B PE=1 SV=3
271	429	P20930|FILA_HUMAN	21.12	0	0	101000	1	1	1		435180	Filaggrin OS=Homo sapiens GN=FLG PE=1 SV=3
570	443	P48681|NEST_HUMAN	21.05	1	1	50200	1	1	1		177438	Nestin OS=Homo sapiens GN=NES PE=1 SV=2
470	459	Q9HDC5|JPH1_HUMAN	21.02	2	2	2600000	1	1	2		71686	Junctophilin-1 OS=Homo sapiens GN=JPH1 PE=1 SV=2
571	438	Q6N022|TEN4_HUMAN	21.01	1	1	794000	1	1	1	Carbamidomethylation	307956	Teneurin-4 OS=Homo sapiens GN=TENM4 PE=1 SV=2
2874	470	Q8TEH3|DEN1A_HUMAN	21	1	1	0	1	1	1		110577	DENN domain-containing protein 1A OS=Homo sapiens GN=DENND1A PE=1 SV=2
1052	473	Q14106|TOB2_HUMAN	20.77	7	7	1620000	1	1	1		36632	Protein Tob2 OS=Homo sapiens GN=TOB2 PE=1 SV=2
1631	545	Q9BTW9|TBCD_HUMAN	20.62	1	1		1	0	1		132600	Tubulin-specific chaperone D OS=Homo sapiens GN=TBCD PE=1 SV=2
574	472	Q5CZC0|FSIP2_HUMAN	20.6	0	0	24100	1	1	1		780624	Fibrous sheath-interacting protein 2 OS=Homo sapiens GN=FSIP2 PE=2 SV=4
1627	510	Q96S55|WRIP1_HUMAN	20.53	2	2	101000	1	1	1		72133	ATPase WRNIP1 OS=Homo sapiens GN=WRNIP1 PE=1 SV=2
393	469	Q8N2C7|UNC80_HUMAN	20.52	0	0	0	1	1	1		363391	Protein unc-80 homolog OS=Homo sapiens GN=UNC80 PE=1 SV=2
1628	513	Q5VU65|P210L_HUMAN	20.51	1	1	362000	1	1	1		210603	Nuclear pore membrane glycoprotein 210-like OS=Homo sapiens GN=NUP210L PE=2 SV=1
2876	581	Q8N3T1|GLT15_HUMAN	20.38	3	3	504000	1	1	1	Carbamidomethylation	73063	Polypeptide N-acetylgalactosaminyltransferase 15 OS=Homo sapiens GN=GALNT15 PE=2 SV=2
1064	586	Q9UHI5|LAT2_HUMAN	20.37	4	4	50700	1	1	2		58382	Large neutral amino acids transporter small subunit 2 OS=Homo sapiens GN=SLC7A8 PE=1 SV=1
1630	486	P25100|ADA1D_HUMAN	20.35	5	5	0	1	1	1		60463	Alpha-1D adrenergic receptor OS=Homo sapiens GN=ADRA1D PE=1 SV=2
272	477	Q8NEZ4|KMT2C_HUMAN	20.25	0	0	0	1	1	1		541376	Histone-lysine N-methyltransferase 2C OS=Homo sapiens GN=KMT2C PE=1 SV=3
487	717	Q969Q0|RL36L_HUMAN	20.24	7	7	7030000	1	1	3		12469	60S ribosomal protein L36a-like OS=Homo sapiens GN=RPL36AL PE=1 SV=3
1633	565	Q6UXY1|BI2L2_HUMAN	20.14	4	4	5.95	1	1	1		58987	Brain-specific angiogenesis inhibitor 1-associated protein 2-like protein 2 OS=Homo sapiens GN=BAIAP2L2 PE=1 SV=1
2877	916	Q13535|ATR_HUMAN	20.11	1	1	0	1	1	1		301365	Serine/threonine-protein kinase ATR OS=Homo sapiens GN=ATR PE=1 SV=3
1059	491	Q9HCH0|NCK5L_HUMAN	20.07	1	1		1	0	1		139013	Nck-associated protein 5-like OS=Homo sapiens GN=NCKAP5L PE=1 SV=2
581	627	O43516|WIPF1_HUMAN	20.02	10	10	0	1	1	1		51259	WAS/WASL-interacting protein family member 1 OS=Homo sapiens GN=WIPF1 PE=1 SV=3
