# Supplementary material for: A long isoform of GIV/Girdin contains a PDZ-binding module that regulates localization and G-protein binding
Source: J Biol Chem. 2021 Mar 3;296:100493. doi: 10.1016/j.jbc.2021.100493 (PMC8042451; doi:10.1016/j.jbc.2021.100493)
Supplement: Supporting information 3 [file mmc4.xlsx]

## Sheet: GIV-L minus proteins
Protein Group	Protein ID	Accession	-10lgP	Coverage (%)	Coverage (%) Sample 1	Area Sample 1	#Peptides	#Unique	#Spec Sample 1	PTM	Avg. Mass	Description
2	1	Q8WZ42|TITIN_HUMAN	87.98	1	1	11400000	26	26	26	Carbamidomethylation; Heptose; Hexose; Deamidation (NQ); Oxidation (HW); 2 more	3815922	Titin OS=Homo sapiens GN=TTN PE=1 SV=4
3	6	P05997|CO5A2_HUMAN	69.44	14	14	4480000	11	11	11	Gluconoylation; Glycosyl-L-hydroxyproline; Hexosamine; Acetylation (K); Oxidation (M); Phosphorylation (STY)	144910	Collagen alpha-2(V) chain OS=Homo sapiens GN=COL5A2 PE=1 SV=3
5	3	P35908|K22E_HUMAN	66.32	20	20	129000000	10	9	12	Heptose; Acetylation (K); Deamidation (NQ); Oxidation (M); Phosphorylation (STY)	65433	Keratin type II cytoskeletal 2 epidermal OS=Homo sapiens GN=KRT2 PE=1 SV=2
29	56	Q68E01|INT3_HUMAN	56.93	4	4	571000	5	5	5	Phosphorylation (STY)	118070	Integrator complex subunit 3 OS=Homo sapiens GN=INTS3 PE=1 SV=1
1261	1900	P55011|S12A2_HUMAN	45.65	3	3	0	2	2	2		131447	Solute carrier family 12 member 2 OS=Homo sapiens GN=SLC12A2 PE=1 SV=1
72	8	Q9Y4D8|HECD4_HUMAN	44.97	1	1	147000	3	3	3		439348	Probable E3 ubiquitin-protein ligase HECTD4 OS=Homo sapiens GN=HECTD4 PE=1 SV=5
38	9	Q9Y566|SHAN1_HUMAN	44.6	2	2	21200000	3	3	3		224956	SH3 and multiple ankyrin repeat domains protein 1 OS=Homo sapiens GN=SHANK1 PE=1 SV=2
17	5	Q86YZ3|HORN_HUMAN	44.52	2	2	408000	3	3	3		282389	Hornerin OS=Homo sapiens GN=HRNR PE=1 SV=2
11	26	Q05707|COEA1_HUMAN	43.45	5	5	10300000	5	5	6		193513	Collagen alpha-1(XIV) chain OS=Homo sapiens GN=COL14A1 PE=1 SV=3
167	10	Q9H254|SPTN4_HUMAN	43.14	2	2	9430000	3	3	3		288984	Spectrin beta chain non-erythrocytic 4 OS=Homo sapiens GN=SPTBN4 PE=1 SV=2
91	92	Q14432|PDE3A_HUMAN	42.84	3	3	1190000	3	3	3		124979	cGMP-inhibited 3' 5'-cyclic phosphodiesterase A OS=Homo sapiens GN=PDE3A PE=1 SV=3
63	36	Q8TF61|FBX41_HUMAN	41.84	4	4	689000	3	3	5	Carbamidomethylation	94496	F-box only protein 41 OS=Homo sapiens GN=FBXO41 PE=2 SV=5
124	12	O75179|ANR17_HUMAN	41.79	2	2	0	3	1	3		274256	Ankyrin repeat domain-containing protein 17 OS=Homo sapiens GN=ANKRD17 PE=1 SV=3
336	30	P49796|RGS3_HUMAN	41.54	5	5	1230000	4	4	4		132336	Regulator of G-protein signaling 3 OS=Homo sapiens GN=RGS3 PE=1 SV=2
21	11	P22105|TENX_HUMAN	41.44	1	1	1360000	3	3	3	Carbamidomethylation	458224	Tenascin-X OS=Homo sapiens GN=TNXB PE=1 SV=4
34	13	Q5VST9|OBSCN_HUMAN	40.77	1	1	582000	3	3	3	Carbamidomethylation	868496	Obscurin OS=Homo sapiens GN=OBSCN PE=1 SV=3
105	27	Q8WXH0|SYNE2_HUMAN	40.7	1	1	1390000	4	4	4	Carbamidomethylation	796457	Nesprin-2 OS=Homo sapiens GN=SYNE2 PE=1 SV=3
6	15	P02461|CO3A1_HUMAN	40.01	4	4	10700000	3	3	3		138564	Collagen alpha-1(III) chain OS=Homo sapiens GN=COL3A1 PE=1 SV=4
13	24	Q02388|CO7A1_HUMAN	39.81	2	2	2630000	4	4	4		295216	Collagen alpha-1(VII) chain OS=Homo sapiens GN=COL7A1 PE=1 SV=2
64	66	Q86UL8|MAGI2_HUMAN	39.73	3	3	21000000	2	2	6		158754	Membrane-associated guanylate kinase WW and PDZ domain-containing protein 2 OS=Homo sapiens GN=MAGI2 PE=1 SV=3
257	43	Q96RK0|CIC_HUMAN	39.1	1	1	498000	2	2	2		163819	Protein capicua homolog OS=Homo sapiens GN=CIC PE=1 SV=2
39	18	Q76NI1|VKIND_HUMAN	39.05	3	3	997000	3	3	4		191396	Protein very KIND OS=Homo sapiens GN=KNDC1 PE=2 SV=2
1293	719	Q6UVJ0|SAS6_HUMAN	36.89	3	3	0	1	1	1		74397	Spindle assembly abnormal protein 6 homolog OS=Homo sapiens GN=SASS6 PE=1 SV=1
207	35	O15021|MAST4_HUMAN	36.15	2	2	476000	2	2	2		284376	Microtubule-associated serine/threonine-protein kinase 4 OS=Homo sapiens GN=MAST4 PE=1 SV=3
338	63	Q16787|LAMA3_HUMAN	36.14	1	1	83500	2	2	2		366650	Laminin subunit alpha-3 OS=Homo sapiens GN=LAMA3 PE=1 SV=2
439	62	Q9NZ56|FMN2_HUMAN	36.12	3	3	502000	3	3	3		180105	Formin-2 OS=Homo sapiens GN=FMN2 PE=1 SV=4
431	821	Q9C0K0|BC11B_HUMAN	35.35	4	4	376000	2	2	3		95519	B-cell lymphoma/leukemia 11B OS=Homo sapiens GN=BCL11B PE=1 SV=1
19	64	P20908|CO5A1_HUMAN	35.05	4	4	2290000	4	3	4		183559	Collagen alpha-1(V) chain OS=Homo sapiens GN=COL5A1 PE=1 SV=3
209	73	P25067|CO8A2_HUMAN	34.97	6	6	1100000	2	2	2		67244	Collagen alpha-2(VIII) chain OS=Homo sapiens GN=COL8A2 PE=1 SV=2
139	262	O00555|CAC1A_HUMAN	34.74	1	1	268000	2	1	2	Carbamidomethylation	282363	Voltage-dependent P/Q-type calcium channel subunit alpha-1A OS=Homo sapiens GN=CACNA1A PE=1 SV=2
40	20	Q8TF72|SHRM3_HUMAN	34.64	1	1	1160000	2	2	2		216856	Protein Shroom3 OS=Homo sapiens GN=SHROOM3 PE=1 SV=2
437	1907	O75150|BRE1B_HUMAN	34.53	3	3	2520000	2	2	2		113650	E3 ubiquitin-protein ligase BRE1B OS=Homo sapiens GN=RNF40 PE=1 SV=4
12	16	P25940|CO5A3_HUMAN	34.49	3	3	7870	2	2	2		172120	Collagen alpha-3(V) chain OS=Homo sapiens GN=COL5A3 PE=1 SV=3
260	76	P04264|K2C1_HUMAN	33.83	6	6	562000	2	2	2		66039	Keratin type II cytoskeletal 1 OS=Homo sapiens GN=KRT1 PE=1 SV=6
208	42	Q6ZNJ1|NBEL2_HUMAN	33.51	1	1	4190000	2	2	2		302515	Neurobeachin-like protein 2 OS=Homo sapiens GN=NBEAL2 PE=1 SV=2
28	21	Q9UPA5|BSN_HUMAN	33.44	1	1	1870000	2	2	2		416475	Protein bassoon OS=Homo sapiens GN=BSN PE=1 SV=4
256	37	Q562E7|WDR81_HUMAN	33.11	2	2	424000	2	2	2		211695	WD repeat-containing protein 81 OS=Homo sapiens GN=WDR81 PE=1 SV=2
210	100	Q13207|TBX2_HUMAN	33.11	5	5	877000	2	2	2		75066	T-box transcription factor TBX2 OS=Homo sapiens GN=TBX2 PE=1 SV=3
125	48	E9PAV3|NACAM_HUMAN	32.99	3	3	0	3	3	3		205419	Nascent polypeptide-associated complex subunit alpha muscle-specific form OS=Homo sapiens GN=NACA PE=1 SV=1
1262	1901	Q6ZVN8|RGMC_HUMAN	32.98	4	4	2800000	1	1	2		45080	Hemojuvelin OS=Homo sapiens GN=HFE2 PE=1 SV=1
61	25	P53420|CO4A4_HUMAN	32.97	1	1	149000	2	2	2		164037	Collagen alpha-4(IV) chain OS=Homo sapiens GN=COL4A4 PE=1 SV=3
169	53	Q9NR48|ASH1L_HUMAN	32.15	2	2	0	3	3	3		332790	Histone-lysine N-methyltransferase ASH1L OS=Homo sapiens GN=ASH1L PE=1 SV=2
259	68	P04114|APOB_HUMAN	31.71	1	1	4550000	2	2	2		515611	Apolipoprotein B-100 OS=Homo sapiens GN=APOB PE=1 SV=2
2093	1922	Q9H8H0|NOL11_HUMAN	31.4	1	1	517000	1	1	1		81124	Nucleolar protein 11 OS=Homo sapiens GN=NOL11 PE=1 SV=1
262	93	A6NKB5|PCX2_HUMAN	31.29	2	2	0	2	2	2		237275	Pecanex-like protein 2 OS=Homo sapiens GN=PCNX2 PE=2 SV=3
42	72	P13942|COBA2_HUMAN	31.25	2	2	336000	3	2	3		171790	Collagen alpha-2(XI) chain OS=Homo sapiens GN=COL11A2 PE=1 SV=5
1288	3511	Q9BU76|MMTA2_HUMAN	30.81	5	5	274000	1	1	2		29412	Multiple myeloma tumor-associated protein 2 OS=Homo sapiens GN=MMTAG2 PE=1 SV=1
1044	1001	Q9UPR0|PLCL2_HUMAN	30.48	4	4	1540000	2	2	2	Carbamidomethylation	125866	Inactive phospholipase C-like protein 2 OS=Homo sapiens GN=PLCL2 PE=1 SV=2
2080	1902	P41214|EIF2D_HUMAN	30.45	2	2	2850000	1	1	1	Carbamidomethylation	64707	Eukaryotic translation initiation factor 2D OS=Homo sapiens GN=EIF2D PE=1 SV=3
170	61	Q8IWZ3|ANKH1_HUMAN	30.21	1	1		2	0	2		269455	Ankyrin repeat and KH domain-containing protein 1 OS=Homo sapiens GN=ANKHD1 PE=1 SV=1
346	169	Q9Y4E1|FA21C_HUMAN	30.17	4	4	42100	2	2	2		144668	WASH complex subunit FAM21C OS=Homo sapiens GN=FAM21C PE=1 SV=3
455	213	Q9NSI6|BRWD1_HUMAN	30.06	2	2	2610000	3	3	3	Carbamidomethylation	262934	Bromodomain and WD repeat-containing protein 1 OS=Homo sapiens GN=BRWD1 PE=1 SV=4
2082	1906	O15553|MEFV_HUMAN	29.56	2	2	0	1	1	1		86444	Pyrin OS=Homo sapiens GN=MEFV PE=1 SV=1
2092	1921	Q9ULX5|RN112_HUMAN	29.4	4	4	2830000	2	2	2		68298	RING finger protein 112 OS=Homo sapiens GN=RNF112 PE=2 SV=2
367	292	Q8IZY2|ABCA7_HUMAN	29.3	1	1	1020000	2	2	2		234347	ATP-binding cassette sub-family A member 7 OS=Homo sapiens GN=ABCA7 PE=1 SV=3
447	154	Q5SNV9|CA167_HUMAN	29.29	2	2	1760000	2	2	2	Carbamidomethylation	162422	Uncharacterized protein C1orf167 OS=Homo sapiens GN=C1orf167 PE=2 SV=2
73	28	Q8IWN7|RP1L1_HUMAN	28.87	1	1	4870000	1	1	1		261203	Retinitis pigmentosa 1-like 1 protein OS=Homo sapiens GN=RP1L1 PE=1 SV=4
264	113	Q69YQ0|CYTSA_HUMAN	28.85	3	3	0	2	2	2		124602	Cytospin-A OS=Homo sapiens GN=SPECC1L PE=1 SV=2
24	78	Q9Y6V0|PCLO_HUMAN	28.82	1	1	0	2	2	2		553285	Protein piccolo OS=Homo sapiens GN=PCLO PE=1 SV=4
441	88	Q5TH69|BIG3_HUMAN	28.8	1	1	52800	1	1	1	Carbamidomethylation	240649	Brefeldin A-inhibited guanine nucleotide-exchange protein 3 OS=Homo sapiens GN=ARFGEF3 PE=1 SV=3
90	77	Q17RW2|COOA1_HUMAN	28.7	3	3	8800000	2	2	2		175496	Collagen alpha-1(XXIV) chain OS=Homo sapiens GN=COL24A1 PE=1 SV=2
2094	1924	Q9Y3M8|STA13_HUMAN	28.62	3	3	0	2	1	2		124967	StAR-related lipid transfer protein 13 OS=Homo sapiens GN=STARD13 PE=1 SV=2
2081	1903	O14523|C2C2L_HUMAN	28.56	2	2	217000	1	1	1		76181	C2 domain-containing protein 2-like OS=Homo sapiens GN=C2CD2L PE=1 SV=3
643	455	A6NEQ2|F181B_HUMAN	28.28	4	4	652000	1	1	1		42657	Protein FAM181B OS=Homo sapiens GN=FAM181B PE=2 SV=1
340	96	Q92736|RYR2_HUMAN	28.17	1	1	2460000	2	2	2		564576	Ryanodine receptor 2 OS=Homo sapiens GN=RYR2 PE=1 SV=3
371	298	Q8TE49|OTU7A_HUMAN	28.16	2	2	6820000	1	1	1		100677	OTU domain-containing protein 7A OS=Homo sapiens GN=OTUD7A PE=1 SV=1
650	512	P19012|K1C15_HUMAN	28.05	9	9	21400	2	2	2		49212	Keratin type I cytoskeletal 15 OS=Homo sapiens GN=KRT15 PE=1 SV=3
265	122	Q9P281|BAHC1_HUMAN	28.04	1	1	3600000	2	2	2		276929	BAH and coiled-coil domain-containing protein 1 OS=Homo sapiens GN=BAHCC1 PE=1 SV=3
89	50	Q96JQ0|PCD16_HUMAN	28.03	1	1	0	2	2	2		346182	Protocadherin-16 OS=Homo sapiens GN=DCHS1 PE=1 SV=1
1297	897	P48552|NRIP1_HUMAN	27.94	3	3	7930000	2	2	2		126942	Nuclear receptor-interacting protein 1 OS=Homo sapiens GN=NRIP1 PE=1 SV=2
56	84	Q9UHV5|RPGFL_HUMAN	27.77	7	7	1130000	2	2	2	Carbamidomethylation	73265	Rap guanine nucleotide exchange factor-like 1 OS=Homo sapiens GN=RAPGEFL1 PE=1 SV=2
1085	1074	Q9UK53|ING1_HUMAN	27.75	7	7	1360000	2	2	2	Carbamidomethylation	46738	Inhibitor of growth protein 1 OS=Homo sapiens GN=ING1 PE=1 SV=2
1564	1459	Q9NQV8|PRDM8_HUMAN	27.56	6	6	12500000	2	2	2	Carbamidomethylation	71663	PR domain zinc finger protein 8 OS=Homo sapiens GN=PRDM8 PE=1 SV=3
838	394	P57737|CORO7_HUMAN	27.38	2	2	0	1	1	1	Carbamidomethylation	100605	Coronin-7 OS=Homo sapiens GN=CORO7 PE=1 SV=2
164	424	O15230|LAMA5_HUMAN	27.37	1	1	17100000	2	2	4	Carbamidomethylation	399740	Laminin subunit alpha-5 OS=Homo sapiens GN=LAMA5 PE=1 SV=8
60	19	Q8NFW1|COMA1_HUMAN	27.3	1	1	51100	1	1	1		161145	Collagen alpha-1(XXII) chain OS=Homo sapiens GN=COL22A1 PE=2 SV=2
653	517	Q4ZIN3|MBRL_HUMAN	27.3	8	8	1180000	2	2	2		67889	Membralin OS=Homo sapiens GN=TMEM259 PE=1 SV=1
841	483	Q7Z591|AKNA_HUMAN	27.29	3	3	306000	2	2	2	Carbamidomethylation	155139	AT-hook-containing transcription factor OS=Homo sapiens GN=AKNA PE=1 SV=2
446	126	Q9NYQ7|CELR3_HUMAN	27.28	1	1	16800	2	2	2	Carbamidomethylation	358186	Cadherin EGF LAG seven-pass G-type receptor 3 OS=Homo sapiens GN=CELSR3 PE=1 SV=2
1035	585	A8MX80|YM017_HUMAN	26.96	10	10	164000	2	2	2		37634	Putative UPF0607 protein ENSP00000383144 OS=Homo sapiens PE=3 SV=2
3650	3519	P51003|PAPOA_HUMAN	26.93	2	2	0	1	1	1		82843	Poly(A) polymerase alpha OS=Homo sapiens GN=PAPOLA PE=1 SV=4
2084	1910	Q14526|HIC1_HUMAN	26.85	2	2	0	1	1	1		76508	Hypermethylated in cancer 1 protein OS=Homo sapiens GN=HIC1 PE=1 SV=5
166	2176	P48634|PRC2A_HUMAN	26.82	2	2	6210000	2	2	2		228861	Protein PRRC2A OS=Homo sapiens GN=PRRC2A PE=1 SV=3
376	332	Q96HA7|TONSL_HUMAN	26.65	2	2	2740000	1	1	2		150928	Tonsoku-like protein OS=Homo sapiens GN=TONSL PE=1 SV=2
149	91	Q8TCU4|ALMS1_HUMAN	26.58	1	1	1300000	2	2	2	Carbamidomethylation	460969	Alstrom syndrome protein 1 OS=Homo sapiens GN=ALMS1 PE=1 SV=3
3517	3661	Q8WVH0|CPLX3_HUMAN	26.46	13	13	50000	2	2	2		17557	Complexin-3 OS=Homo sapiens GN=CPLX3 PE=2 SV=1
2085	1912	O75417|DPOLQ_HUMAN	26.42	1	1	403000	1	1	1		289617	DNA polymerase theta OS=Homo sapiens GN=POLQ PE=1 SV=2
3652	3522	Q8NHP8|PLBL2_HUMAN	26.29	3	3	0	1	1	1		65472	Putative phospholipase B-like 2 OS=Homo sapiens GN=PLBD2 PE=1 SV=2
625	330	Q2LD37|K1109_HUMAN	26.27	1	1	113000	2	2	2		555490	Uncharacterized protein KIAA1109 OS=Homo sapiens GN=KIAA1109 PE=1 SV=2
1296	873	tr|A0A1B0GTW7|A0A1B0GTW7_HUMAN	26.26	3	3	78700	2	2	2	Carbamidomethylation	85397	Uncharacterized protein OS=Homo sapiens PE=4 SV=1
3653	3524	O95299|NDUAA_HUMAN	25.87	3	3	575000	1	1	1		40751	NADH dehydrogenase [ubiquinone] 1 alpha subcomplex subunit 10 mitochondrial OS=Homo sapiens GN=NDUFA10 PE=1 SV=1
3654	3525	A1L1A6|IGS23_HUMAN	25.77	10	10	277000	1	1	1		20591	Immunoglobulin superfamily member 23 OS=Homo sapiens GN=IGSF23 PE=2 SV=2
840	472	O00562|PITM1_HUMAN	25.73	3	3	5640	2	2	2		134847	Membrane-associated phosphatidylinositol transfer protein 1 OS=Homo sapiens GN=PITPNM1 PE=1 SV=4
49	83	P20929|NEBU_HUMAN	25.68	0	0	23100	2	2	2	Carbamidomethylation	772931	Nebulin OS=Homo sapiens GN=NEB PE=1 SV=5
2086	1914	Q9NVE7|PANK4_HUMAN	25.67	2	2	55300	1	1	1		85991	Pantothenate kinase 4 OS=Homo sapiens GN=PANK4 PE=1 SV=1
941	833	Q9NRU3|CNNM1_HUMAN	25.65	1	1	931000	1	1	2		104351	Metal transporter CNNM1 OS=Homo sapiens GN=CNNM1 PE=2 SV=3
3522	3708	P29590|PML_HUMAN	25.63	3	3	35900	2	2	2		97551	Protein PML OS=Homo sapiens GN=PML PE=1 SV=3
261	89	O15018|PDZD2_HUMAN	25.57	1	1	911000	2	2	2	Carbamidomethylation	301640	PDZ domain-containing protein 2 OS=Homo sapiens GN=PDZD2 PE=1 SV=4
353	219	Q7Z406|MYH14_HUMAN	25.53	1	1	538000	1	1	1		227868	Myosin-14 OS=Homo sapiens GN=MYH14 PE=1 SV=2
1363	1141	Q96T17|MA7D2_HUMAN	25.48	5	5	1170000	2	2	2		81965	MAP7 domain-containing protein 2 OS=Homo sapiens GN=MAP7D2 PE=1 SV=2
1339	1101	C9JLR9|CK095_HUMAN	25.39	4	4	3050000	2	2	2	Carbamidomethylation	73197	Uncharacterized protein C11orf95 OS=Homo sapiens GN=C11orf95 PE=2 SV=1
156	220	Q5TAT6|CODA1_HUMAN	25.31	6	6	3830000	2	2	2		69950	Collagen alpha-1(XIII) chain OS=Homo sapiens GN=COL13A1 PE=1 SV=1
603	1070	Q13144|EI2BE_HUMAN	25.31	2	2	135000	2	2	2		80380	Translation initiation factor eIF-2B subunit epsilon OS=Homo sapiens GN=EIF2B5 PE=1 SV=3
3656	3531	Q5T2T1|MPP7_HUMAN	25.29	2	2	675000	1	1	1		65524	MAGUK p55 subfamily member 7 OS=Homo sapiens GN=MPP7 PE=1 SV=1
2088	1916	Q92543|SNX19_HUMAN	25.25	2	2	24000	1	1	1		108598	Sorting nexin-19 OS=Homo sapiens GN=SNX19 PE=1 SV=2
848	582	P18615|NELFE_HUMAN	25.23	6	6	396000	2	2	2		43240	Negative elongation factor E OS=Homo sapiens GN=NELFE PE=1 SV=3
14	103	Q8WXI7|MUC16_HUMAN	25.23	0	0	30600	2	2	2		1519216	Mucin-16 OS=Homo sapiens GN=MUC16 PE=1 SV=3
2087	1915	Q99575|POP1_HUMAN	25.06	3	3	0	1	1	1		114709	Ribonucleases P/MRP protein subunit POP1 OS=Homo sapiens GN=POP1 PE=1 SV=2
53	128	Q96JG9|ZN469_HUMAN	25	1	1	5320000	2	2	2	Carbamidomethylation	410207	Zinc finger protein 469 OS=Homo sapiens GN=ZNF469 PE=2 SV=3
218	181	O60293|ZC3H1_HUMAN	24.86	2	2	320000	2	2	2		226354	Zinc finger C3H1 domain-containing protein OS=Homo sapiens GN=ZFC3H1 PE=1 SV=3
270	185	Q9H4Q3|PRD13_HUMAN	24.82	6	6	74800	2	2	2		73981	PR domain zinc finger protein 13 OS=Homo sapiens GN=PRDM13 PE=2 SV=2
665	568	Q70EK8|UBP53_HUMAN	24.67	4	4	702000	2	2	2		120806	Inactive ubiquitin carboxyl-terminal hydrolase 53 OS=Homo sapiens GN=USP53 PE=2 SV=2
1304	976	Q96A65|EXOC4_HUMAN	24.52	2	2	3590000	2	2	2		110498	Exocyst complex component 4 OS=Homo sapiens GN=EXOC4 PE=1 SV=1
1589	1507	Q9H2Y7|ZN106_HUMAN	24.48	1	1	1500000	1	1	1		208881	Zinc finger protein 106 OS=Homo sapiens GN=ZNF106 PE=1 SV=1
591	945	Q8N9B5|JMY_HUMAN	24.47	4	4	68500	2	2	2		111445	Junction-mediating and -regulatory protein OS=Homo sapiens GN=JMY PE=1 SV=2
692	637	Q9H6A9|PCX3_HUMAN	24.44	1	1	318000	2	2	2		222037	Pecanex-like protein 3 OS=Homo sapiens GN=PCNX3 PE=1 SV=2
2136	1977	Q53EQ6|TIGD5_HUMAN	24.42	4	4	1270000	2	2	2		69222	Tigger transposable element-derived protein 5 OS=Homo sapiens GN=TIGD5 PE=1 SV=3
1266	1999	Q8N1F8|S11IP_HUMAN	24.4	1	1	856000	1	1	1		121401	Serine/threonine-protein kinase 11-interacting protein OS=Homo sapiens GN=STK11IP PE=1 SV=3
77	108	O00268|TAF4_HUMAN	24.3	5	5	1480000	2	2	2	Carbamidomethylation	110114	Transcription initiation factor TFIID subunit 4 OS=Homo sapiens GN=TAF4 PE=1 SV=2
2090	1919	Q8N5A5|ZGPAT_HUMAN	24.3	3	3	0	1	1	1		57359	Zinc finger CCCH-type with G patch domain-containing protein OS=Homo sapiens GN=ZGPAT PE=1 SV=3
435	1139	Q96LY2|CC74B_HUMAN	24.21	6	6	818000	2	2	2		41826	Coiled-coil domain-containing protein 74B OS=Homo sapiens GN=CCDC74B PE=2 SV=1
1295	860	P82987|ATL3_HUMAN	24.18	1	1	354000	1	1	1		188691	ADAMTS-like protein 3 OS=Homo sapiens GN=ADAMTSL3 PE=1 SV=4
51	111	P12111|CO6A3_HUMAN	24.03	1	1	918000	2	2	2		343668	Collagen alpha-3(VI) chain OS=Homo sapiens GN=COL6A3 PE=1 SV=5
3665	3555	Q96JG8|MAGD4_HUMAN	23.98	3	3	0	1	1	1		81378	Melanoma-associated antigen D4 OS=Homo sapiens GN=MAGED4 PE=1 SV=3
445	123	Q9Y5B6|PAXB1_HUMAN	23.93	1	1	557000	1	1	1		104804	PAX3- and PAX7-binding protein 1 OS=Homo sapiens GN=PAXBP1 PE=1 SV=2
108	46	Q8NF91|SYNE1_HUMAN	23.89	0	0	0	1	1	1		1011108	Nesprin-1 OS=Homo sapiens GN=SYNE1 PE=1 SV=4
2099	1929	P53814|SMTN_HUMAN	23.72	1	1	0	1	1	1		99059	Smoothelin OS=Homo sapiens GN=SMTN PE=1 SV=7
67	117	O95071|UBR5_HUMAN	23.71	1	1	94800	2	2	2		309352	E3 ubiquitin-protein ligase UBR5 OS=Homo sapiens GN=UBR5 PE=1 SV=2
2148	1992	Q6P1M3|L2GL2_HUMAN	23.63	1	1	1200000	1	1	1		113448	Lethal(2) giant larvae protein homolog 2 OS=Homo sapiens GN=LLGL2 PE=1 SV=2
2154	2002	Q9P0V3|SH3B4_HUMAN	23.56	2	2	492000	2	2	2	Carbamidomethylation	107496	SH3 domain-binding protein 4 OS=Homo sapiens GN=SH3BP4 PE=1 SV=1
3667	3559	Q8IWW6|RHG12_HUMAN	23.49	1	1	0	1	1	1		96254	Rho GTPase-activating protein 12 OS=Homo sapiens GN=ARHGAP12 PE=1 SV=1
48	55	Q14050|CO9A3_HUMAN	23.49	2	2	0	1	1	1		63616	Collagen alpha-3(IX) chain OS=Homo sapiens GN=COL9A3 PE=1 SV=2
1449	1281	Q9P2D0|IBTK_HUMAN	23.41	1	1	191000	1	1	1		150527	Inhibitor of Bruton tyrosine kinase OS=Homo sapiens GN=IBTK PE=1 SV=3
2161	2013	Q86UW7|CAPS2_HUMAN	23.33	1	1	0	1	1	1		147734	Calcium-dependent secretion activator 2 OS=Homo sapiens GN=CADPS2 PE=1 SV=2
1329	1083	Q9H9F9|ARP5_HUMAN	23.25	5	5	124000	2	2	2		68298	Actin-related protein 5 OS=Homo sapiens GN=ACTR5 PE=1 SV=2
3669	3561	O00257|CBX4_HUMAN	23.21	6	6	67100	1	1	1		61368	E3 SUMO-protein ligase CBX4 OS=Homo sapiens GN=CBX4 PE=1 SV=3
798	1202	P13645|K1C10_HUMAN	23.17	8	8	6620000	2	2	2	Carbamidomethylation	58827	Keratin type I cytoskeletal 10 OS=Homo sapiens GN=KRT10 PE=1 SV=6
847	578	Q14839|CHD4_HUMAN	23.15	1	1	186000	1	1	1		218003	Chromodomain-helicase-DNA-binding protein 4 OS=Homo sapiens GN=CHD4 PE=1 SV=2
620	261	Q9NRC6|SPTN5_HUMAN	23.13	0	0	0	1	1	1		416753	Spectrin beta chain non-erythrocytic 5 OS=Homo sapiens GN=SPTBN5 PE=1 SV=2
3670	3564	Q5QGS0|K2022_HUMAN	23.12	1	1	199000	1	1	1		167550	Protein KIAA2022 OS=Homo sapiens GN=KIAA2022 PE=2 SV=1
860	655	Q99501|GA2L1_HUMAN	23.06	2	2	0	1	1	1	Carbamidomethylation	72717	GAS2-like protein 1 OS=Homo sapiens GN=GAS2L1 PE=1 SV=2
126	71	Q14CN4|K2C72_HUMAN	22.88	2	2		1	0	1		55877	Keratin type II cytoskeletal 72 OS=Homo sapiens GN=KRT72 PE=1 SV=2
1905	1923	Q9H799|CE042_HUMAN	22.86	1	1	4490000	1	1	1		361747	Uncharacterized protein C5orf42 OS=Homo sapiens GN=C5orf42 PE=1 SV=4
3480	3577	P54274|TERF1_HUMAN	22.62	2	2	0	1	1	1		50246	Telomeric repeat-binding factor 1 OS=Homo sapiens GN=TERF1 PE=1 SV=3
2217	2087	Q2M2I5|K1C24_HUMAN	22.54	3	3	0	1	1	1		55087	Keratin type I cytoskeletal 24 OS=Homo sapiens GN=KRT24 PE=1 SV=1
3672	3573	Q9H222|ABCG5_HUMAN	22.5	2	2	426000	1	1	1		72504	ATP-binding cassette sub-family G member 5 OS=Homo sapiens GN=ABCG5 PE=1 SV=1
2100	1931	Q5VYK3|ECM29_HUMAN	22.48	1	1	478000	1	1	1		204289	Proteasome-associated protein ECM29 homolog OS=Homo sapiens GN=ECM29 PE=1 SV=2
3673	3576	O95267|GRP1_HUMAN	22.31	2	2	65700	1	1	1		90402	RAS guanyl-releasing protein 1 OS=Homo sapiens GN=RASGRP1 PE=1 SV=2
3674	3580	Q9H9L4|KANL2_HUMAN	22	3	3	320000	1	1	1		55042	KAT8 regulatory NSL complex subunit 2 OS=Homo sapiens GN=KANSL2 PE=1 SV=3
2247	2125	P19013|K2C4_HUMAN	21.97	5	5	49600	1	1	1	Carbamidomethylation	57285	Keratin type II cytoskeletal 4 OS=Homo sapiens GN=KRT4 PE=1 SV=4
1298	908	Q96I25|SPF45_HUMAN	21.93	3	3	80100	1	1	1		44962	Splicing factor 45 OS=Homo sapiens GN=RBM17 PE=1 SV=1
2355	2257	O60449|LY75_HUMAN	21.89	1	1	0	1	1	1	Carbamidomethylation	198310	Lymphocyte antigen 75 OS=Homo sapiens GN=LY75 PE=1 SV=3
3677	3587	Q9BXK5|B2L13_HUMAN	21.88	4	4	0	1	1	1		52723	Bcl-2-like protein 13 OS=Homo sapiens GN=BCL2L13 PE=1 SV=1
364	283	P25391|LAMA1_HUMAN	21.86	0	0	0	1	1	2		337084	Laminin subunit alpha-1 OS=Homo sapiens GN=LAMA1 PE=1 SV=2
109	80	Q9BZC7|ABCA2_HUMAN	21.78	1	1	0	1	1	1		269870	ATP-binding cassette sub-family A member 2 OS=Homo sapiens GN=ABCA2 PE=1 SV=3
1185	1449	Q8TEC5|SH3R2_HUMAN	21.72	2	2	13100000	1	1	1		79320	Putative E3 ubiquitin-protein ligase SH3RF2 OS=Homo sapiens GN=SH3RF2 PE=1 SV=3
3678	3588	D6REC4|CFA99_HUMAN	21.72	5	5	0	1	1	1		52293	Cilia- and flagella-associated protein 99 OS=Homo sapiens GN=CFAP99 PE=3 SV=1
277	226	Q8TD26|CHD6_HUMAN	21.7	0	0	5580000	1	1	1		305412	Chromodomain-helicase-DNA-binding protein 6 OS=Homo sapiens GN=CHD6 PE=1 SV=4
1906	1930	Q15569|TESK1_HUMAN	21.64	4	4	0	1	1	1		67684	Dual specificity testis-specific protein kinase 1 OS=Homo sapiens GN=TESK1 PE=1 SV=2
3487	3589	Q6P1L5|F117B_HUMAN	21.64	3	3	41000	1	1	1		61968	Protein FAM117B OS=Homo sapiens GN=FAM117B PE=1 SV=2
2111	1946	P31939|PUR9_HUMAN	21.63	2	2	239000	1	1	1		64616	Bifunctional purine biosynthesis protein PURH OS=Homo sapiens GN=ATIC PE=1 SV=3
3679	3591	Q9BZE2|PUS3_HUMAN	21.62	2	2	1860	1	1	1		55647	tRNA pseudouridine(38/39) synthase OS=Homo sapiens GN=PUS3 PE=1 SV=3
266	157	Q9HCU4|CELR2_HUMAN	21.59	0	0	0	1	1	1		317453	Cadherin EGF LAG seven-pass G-type receptor 2 OS=Homo sapiens GN=CELSR2 PE=1 SV=1
839	469	O14641|DVL2_HUMAN	21.59	2	2	576000	1	1	1		78948	Segment polarity protein dishevelled homolog DVL-2 OS=Homo sapiens GN=DVL2 PE=1 SV=1
1303	971	Q14896|MYPC3_HUMAN	21.49	2	2	0	1	1	1		140762	Myosin-binding protein C cardiac-type OS=Homo sapiens GN=MYBPC3 PE=1 SV=4
392	402	Q8N2Y8|RUSC2_HUMAN	21.47	1	1	570000	1	1	1		161224	Iporin OS=Homo sapiens GN=RUSC2 PE=1 SV=3
2108	1943	Q53HC5|KLH26_HUMAN	21.41	3	3	33800	1	1	1	Carbamidomethylation	68140	Kelch-like protein 26 OS=Homo sapiens GN=KLHL26 PE=1 SV=2
456	216	Q86TB3|ALPK2_HUMAN	21.34	1	1	183000	1	1	1		237010	Alpha-protein kinase 2 OS=Homo sapiens GN=ALPK2 PE=2 SV=3
65	67	O15417|TNC18_HUMAN	21.34	1	1	63200	1	1	2		314520	Trinucleotide repeat-containing gene 18 protein OS=Homo sapiens GN=TNRC18 PE=1 SV=3
2105	1939	P18583|SON_HUMAN	21.3	0	0	1760000	1	1	1		263827	Protein SON OS=Homo sapiens GN=SON PE=1 SV=4
2115	1952	Q8TEP8|CE192_HUMAN	21.25	1	1	94200	1	1	1		213144	Centrosomal protein of 192 kDa OS=Homo sapiens GN=CEP192 PE=1 SV=2
1340	1102	Q8N3V7|SYNPO_HUMAN	21.09	1	1	49700	1	1	1		99463	Synaptopodin OS=Homo sapiens GN=SYNPO PE=1 SV=2
462	310	Q5RHP9|ERIC3_HUMAN	21.06	1	1	407000	1	1	1		168465	Glutamate-rich protein 3 OS=Homo sapiens GN=ERICH3 PE=2 SV=1
592	958	Q6ZU35|K1211_HUMAN	21.06	2	2	14500	1	1	1		136760	Uncharacterized protein KIAA1211 OS=Homo sapiens GN=KIAA1211 PE=1 SV=3
1655	1605	A8TX70|CO6A5_HUMAN	21.05	1	1	0	1	1	1		289923	Collagen alpha-5(VI) chain OS=Homo sapiens GN=COL6A5 PE=1 SV=1
818	649	Q96JK9|MAML3_HUMAN	21.01	2	2	0	1	1	1	Carbamidomethylation	122293	Mastermind-like protein 3 OS=Homo sapiens GN=MAML3 PE=1 SV=4
2060	3603	Q08170|SRSF4_HUMAN	20.97	2	2	84600000	1	1	1		56678	Serine/arginine-rich splicing factor 4 OS=Homo sapiens GN=SRSF4 PE=1 SV=2
3684	3606	Q86V59|PNML1_HUMAN	20.93	3	3	21400	1	1	1		48161	PNMA-like protein 1 OS=Homo sapiens GN=PNMAL1 PE=1 SV=2
206	1434	P50851|LRBA_HUMAN	20.89	1	1	14200000	1	1	5		319107	Lipopolysaccharide-responsive and beige-like anchor protein OS=Homo sapiens GN=LRBA PE=1 SV=4
2117	1955	Q86VS3|IQCH_HUMAN	20.85	1	1	887000	1	1	1		117348	IQ domain-containing protein H OS=Homo sapiens GN=IQCH PE=2 SV=2
213	129	O15061|SYNEM_HUMAN	20.68	1	1	3600000	1	1	1		172767	Synemin OS=Homo sapiens GN=SYNM PE=1 SV=2
3687	3610	Q9UBP6|TRMB_HUMAN	20.65	4	4	98400	1	1	1		31471	tRNA (guanine-N(7)-)-methyltransferase OS=Homo sapiens GN=METTL1 PE=1 SV=1
2121	1961	Q8TF01|PNISR_HUMAN	20.61	3	3	304000	1	1	1		92577	Arginine/serine-rich protein PNISR OS=Homo sapiens GN=PNISR PE=1 SV=2
3499	3611	Q9UHV9|PFD2_HUMAN	20.6	14	14	8540000	1	1	1		16648	Prefoldin subunit 2 OS=Homo sapiens GN=PFDN2 PE=1 SV=1
3689	3613	Q9Y3T6|R3HC1_HUMAN	20.57	5	5	240000	1	1	1		53260	R3H and coiled-coil domain-containing protein 1 OS=Homo sapiens GN=R3HCC1 PE=1 SV=2
81	140	Q00975|CAC1B_HUMAN	20.57	1	1		1	0	1	Carbamidomethylation	262494	Voltage-dependent N-type calcium channel subunit alpha-1B OS=Homo sapiens GN=CACNA1B PE=1 SV=1
1663	1616	Q9NR19|ACSA_HUMAN	20.57	3	3	174000	1	1	1		78580	Acetyl-coenzyme A synthetase cytoplasmic OS=Homo sapiens GN=ACSS2 PE=1 SV=1
2104	1938	Q460N3|PAR15_HUMAN	20.54	2	2	1310000	1	1	1		74576	Poly [ADP-ribose] polymerase 15 OS=Homo sapiens GN=PARP15 PE=1 SV=2
474	274	Q4ZHG4|FNDC1_HUMAN	20.43	1	1	0	1	1	1		205557	Fibronectin type III domain-containing protein 1 OS=Homo sapiens GN=FNDC1 PE=2 SV=4
2248	2126	Q96QB1|RHG07_HUMAN	20.41	1	1		1	0	1		170591	Rho GTPase-activating protein 7 OS=Homo sapiens GN=DLC1 PE=1 SV=4
2339	2238	Q92502|STAR8_HUMAN	20.41	1	1		1	0	1		112601	StAR-related lipid transfer protein 8 OS=Homo sapiens GN=STARD8 PE=1 SV=2
74	58	Q92614|MY18A_HUMAN	20.38	2	2	0	1	1	1		233113	Unconventional myosin-XVIIIa OS=Homo sapiens GN=MYO18A PE=1 SV=3
271	189	Q8TDJ6|DMXL2_HUMAN	20.38	0	0	161000	1	1	1		339642	DmX-like protein 2 OS=Homo sapiens GN=DMXL2 PE=1 SV=2
75	75	Q01484|ANK2_HUMAN	20.37	1	1	76300	1	1	1		433719	Ankyrin-2 OS=Homo sapiens GN=ANK2 PE=1 SV=4
3691	3619	Q4VNC1|AT134_HUMAN	20.32	2	2	0	1	1	1	Carbamidomethylation	133986	Probable cation-transporting ATPase 13A4 OS=Homo sapiens GN=ATP13A4 PE=2 SV=3
3502	3620	Q9BQG1|SYT3_HUMAN	20.31	2	2	236000	1	1	1		63304	Synaptotagmin-3 OS=Homo sapiens GN=SYT3 PE=2 SV=1
901	756	Q96JI7|SPTCS_HUMAN	20.24	0	0	0	1	1	1		278866	Spatacsin OS=Homo sapiens GN=SPG11 PE=1 SV=3
122	1949	P78563|RED1_HUMAN	20.22	3	3	561000	1	1	2		80763	Double-stranded RNA-specific editase 1 OS=Homo sapiens GN=ADARB1 PE=1 SV=1
990	913	Q9UIG0|BAZ1B_HUMAN	20.2	1	1	54200	1	1	1		170902	Tyrosine-protein kinase BAZ1B OS=Homo sapiens GN=BAZ1B PE=1 SV=2
467	211	Q3KQU3|MA7D1_HUMAN	20.12	2	2	0	1	1	1		92820	MAP7 domain-containing protein 1 OS=Homo sapiens GN=MAP7D1 PE=1 SV=1
3693	3624	O76041|NEBL_HUMAN	20.1	2	2	0	1	1	1		116453	Nebulette OS=Homo sapiens GN=NEBL PE=1 SV=1
2110	1945	Q76G19|PDZD4_HUMAN	20.05	2	2	323000	1	1	1		86171	PDZ domain-containing protein 4 OS=Homo sapiens GN=PDZD4 PE=1 SV=1
3694	3626	Q8N9I0|SYT2_HUMAN	20.04	3	3	802000	1	1	1		46872	Synaptotagmin-2 OS=Homo sapiens GN=SYT2 PE=1 SV=2
