# Supplementary material for: A long isoform of GIV/Girdin contains a PDZ-binding module that regulates localization and G-protein binding
Source: J Biol Chem. 2021 Mar 3;296:100493. doi: 10.1016/j.jbc.2021.100493 (PMC8042451; doi:10.1016/j.jbc.2021.100493)
Supplement: Supporting information 4 [file mmc5.xlsx]

## Sheet: GIV-L plus proteins
Protein Group	Protein ID	Accession	-10lgP	Coverage (%)	Coverage (%) Sample 2	Area Sample 2	#Peptides	#Unique	#Spec Sample 2	PTM	Avg. Mass	Description
1	24	Q02388|CO7A1_HUMAN	97.03	20	20	36000000	45	45	52	Carbamidomethylation; Fucose; Gluconoylation; Glycosyl-L-hydroxyproline; Heptose; 8 more	295216	Collagen alpha-1(VII) chain OS=Homo sapiens GN=COL7A1 PE=1 SV=2
9	3	P35908|K22E_HUMAN	90.11	26	26	139000000	18	18	29	Gluconoylation; Heptose; Hex HexNAc dHex Me(2); HexNAc1dHex1; HexNAcylation (ST); 5 more	65433	Keratin type II cytoskeletal 2 epidermal OS=Homo sapiens GN=KRT2 PE=1 SV=2
16	963	Q2KJY2|KI26B_HUMAN	71.02	8	8	9260000	12	12	15	Carbamidomethylation; Fucose; HexNAcylation (ST); Hexosamine; Deamidation (NQ); Phosphorylation (STY)	223881	Kinesin-like protein KIF26B OS=Homo sapiens GN=KIF26B PE=2 SV=1
11	67	O15417|TNC18_HUMAN	70.33	5	5	24100000	10	10	12	Carbamidomethylation; Pentose; Oxidation (HW); Oxidation (M)	314520	Trinucleotide repeat-containing gene 18 protein OS=Homo sapiens GN=TNRC18 PE=1 SV=3
5	14132	P02452|CO1A1_HUMAN	66.99	16	16	37800000	13	13	15	Gluconoylation; Hexosamine; Hexose; O3S1HexNAc1; Deamidation (NQ)	138942	Collagen alpha-1(I) chain OS=Homo sapiens GN=COL1A1 PE=1 SV=5
7	327	P20930|FILA_HUMAN	64.71	4	4	27300000	10	10	14	Heptose; Deamidation (NQ); Phosphorylation (STY)	435180	Filaggrin OS=Homo sapiens GN=FLG PE=1 SV=3
6	504	P08572|CO4A2_HUMAN	64.45	10	10	12500000	11	11	11	Carbamidomethylation; Hexose; Acetylation (K); Deamidation (NQ); Phosphorylation (STY)	167553	Collagen alpha-2(IV) chain OS=Homo sapiens GN=COL4A2 PE=1 SV=4
8	15	P02461|CO3A1_HUMAN	59.64	14	14	20300000	9	9	9	Glycosyl-L-hydroxyproline; Deamidation (NQ); Phosphorylation (STY)	138564	Collagen alpha-1(III) chain OS=Homo sapiens GN=COL3A1 PE=1 SV=4
93	516	Q7Z4P5|GDF7_HUMAN	57.33	10	10	2760000	5	5	6	Glycosyl-L-hydroxyproline; H1O3P1Hex2; Phosphorylation (STY)	46950	Growth/differentiation factor 7 OS=Homo sapiens GN=GDF7 PE=2 SV=2
29	2404	Q9UHB9|SRP68_HUMAN	50.88	4	4	12400000	3	3	3		70730	Signal recognition particle subunit SRP68 OS=Homo sapiens GN=SRP68 PE=1 SV=2
64	732	Q15751|HERC1_HUMAN	47.59	1	1	4920000	4	4	5	Carbamidomethylation	532234	Probable E3 ubiquitin-protein ligase HERC1 OS=Homo sapiens GN=HERC1 PE=1 SV=2
24	14131	P08123|CO1A2_HUMAN	46.85	6	6	1670000	4	4	5		129314	Collagen alpha-2(I) chain OS=Homo sapiens GN=COL1A2 PE=1 SV=7
22	19	Q8NFW1|COMA1_HUMAN	46.54	8	8	90600000	6	6	6		161145	Collagen alpha-1(XXII) chain OS=Homo sapiens GN=COL22A1 PE=2 SV=2
12	1	Q8WZ42|TITIN_HUMAN	46.27	0	0	5240000	5	5	5		3815922	Titin OS=Homo sapiens GN=TTN PE=1 SV=4
362	14133	Q9P202|WHRN_HUMAN	46.1	8	8	0	3	3	3		96586	Whirlin OS=Homo sapiens GN=DFNB31 PE=1 SV=3
149	4948	Q5T5P2|SKT_HUMAN	43.15	2	2	1610000	2	2	2		214114	Sickle tail protein homolog OS=Homo sapiens GN=KIAA1217 PE=1 SV=2
73	308	Q6ZRV2|FA83H_HUMAN	42.58	6	6	693000	4	4	4		127122	Protein FAM83H OS=Homo sapiens GN=FAM83H PE=1 SV=3
440	62	Q9NZ56|FMN2_HUMAN	42.4	3	3	3550000	4	4	4		180105	Formin-2 OS=Homo sapiens GN=FMN2 PE=1 SV=4
82	35	O15021|MAST4_HUMAN	42.04	2	2	1740000	3	3	3		284376	Microtubule-associated serine/threonine-protein kinase 4 OS=Homo sapiens GN=MAST4 PE=1 SV=3
27	64	P20908|CO5A1_HUMAN	41.67	4	4	975000	5	4	5		183559	Collagen alpha-1(V) chain OS=Homo sapiens GN=COL5A1 PE=1 SV=3
548	213	Q9NSI6|BRWD1_HUMAN	41.5	2	2	769000	3	3	3	Carbamidomethylation	262934	Bromodomain and WD repeat-containing protein 1 OS=Homo sapiens GN=BRWD1 PE=1 SV=4
192	510	Q9NUG4|CCM2L_HUMAN	40.93	4	4	193000	2	2	2		62179	Cerebral cavernous malformations 2 protein-like OS=Homo sapiens GN=CCM2L PE=2 SV=3
51	231	Q9UPN3|MACF1_HUMAN	40.82	0	0	139000	2	1	2		838323	Microtubule-actin cross-linking factor 1 isoforms 1/2/3/5 OS=Homo sapiens GN=MACF1 PE=1 SV=4
150	21	Q9UPA5|BSN_HUMAN	40.2	2	2	13500000	3	3	3		416475	Protein bassoon OS=Homo sapiens GN=BSN PE=1 SV=4
922	796	Q8N655|CJ012_HUMAN	40.15	2	2	896000	2	2	2		137223	Uncharacterized protein C10orf12 OS=Homo sapiens GN=C10orf12 PE=1 SV=1
25	14165	P12107|COBA1_HUMAN	40.05	5	5	607000	5	4	5		181064	Collagen alpha-1(XI) chain OS=Homo sapiens GN=COL11A1 PE=1 SV=4
33	328	P02462|CO4A1_HUMAN	40.02	6	6	1230000	5	5	5		160615	Collagen alpha-1(IV) chain OS=Homo sapiens GN=COL4A1 PE=1 SV=3
109	14210	P17342|ANPRC_HUMAN	39.36	4	4	2730000	3	3	3		59808	Atrial natriuretic peptide receptor 3 OS=Homo sapiens GN=NPR3 PE=1 SV=2
95	337	O95785|WIZ_HUMAN	39.16	2	2	725000	3	3	3		178673	Protein Wiz OS=Homo sapiens GN=WIZ PE=1 SV=2
1238	4307	P07814|SYEP_HUMAN	39.02	2	2	3300000	2	2	2		170590	Bifunctional glutamate/proline--tRNA ligase OS=Homo sapiens GN=EPRS PE=1 SV=5
212	302	O75970|MPDZ_HUMAN	38.61	4	4	545000	4	4	4	Carbamidomethylation	221616	Multiple PDZ domain protein OS=Homo sapiens GN=MPDZ PE=1 SV=2
210	267	Q5T8A7|PPR26_HUMAN	38.35	4	4	3970000	3	3	3	Carbamidomethylation	127351	Protein phosphatase 1 regulatory subunit 26 OS=Homo sapiens GN=PPP1R26 PE=1 SV=1
87	77	Q17RW2|COOA1_HUMAN	38.19	5	5	2500000	4	4	4		175496	Collagen alpha-1(XXIV) chain OS=Homo sapiens GN=COL24A1 PE=1 SV=2
52	14147	P02458|CO2A1_HUMAN	37.45	4	4	235000	3	3	3		141786	Collagen alpha-1(II) chain OS=Homo sapiens GN=COL2A1 PE=1 SV=3
363	564	Q9P2D7|DYH1_HUMAN	36.44	1	1	353000	2	2	2		493957	Dynein heavy chain 1 axonemal OS=Homo sapiens GN=DNAH1 PE=2 SV=4
103	5	Q86YZ3|HORN_HUMAN	36.23	2	2	1350000	3	3	3		282389	Hornerin OS=Homo sapiens GN=HRNR PE=1 SV=2
211	75	Q01484|ANK2_HUMAN	35.9	1	1	156000	3	3	3		433719	Ankyrin-2 OS=Homo sapiens GN=ANK2 PE=1 SV=4
81	2176	P48634|PRC2A_HUMAN	35.51	1	1	2170000	1	1	3		228861	Protein PRRC2A OS=Homo sapiens GN=PRRC2A PE=1 SV=3
169	410	Q9Y618|NCOR2_HUMAN	34.83	2	2	510000	3	3	3		274802	Nuclear receptor corepressor 2 OS=Homo sapiens GN=NCOR2 PE=1 SV=2
151	1587	Q96JB1|DYH8_HUMAN	34.63	1	1	342000	3	3	3		514668	Dynein heavy chain 8 axonemal OS=Homo sapiens GN=DNAH8 PE=1 SV=2
40	446	Q03001|DYST_HUMAN	34.41	0	0	11000000	3	3	3		860679	Dystonin OS=Homo sapiens GN=DST PE=1 SV=4
74	165	Q15772|SPEG_HUMAN	34.24	1	1	1370000	2	2	2		354290	Striated muscle preferentially expressed protein kinase OS=Homo sapiens GN=SPEG PE=1 SV=4
550	1208	Q5GH72|XKR7_HUMAN	34.21	6	6	53200	2	2	2		63826	XK-related protein 7 OS=Homo sapiens GN=XKR7 PE=2 SV=1
44	628	O15020|SPTN2_HUMAN	34.19	2	2	5760000	3	3	4		271323	Spectrin beta chain non-erythrocytic 2 OS=Homo sapiens GN=SPTBN2 PE=1 SV=3
56	505	Q8N2C7|UNC80_HUMAN	34.09	1	1	314000	2	2	2		363391	Protein unc-80 homolog OS=Homo sapiens GN=UNC80 PE=1 SV=2
54	973	P98161|PKD1_HUMAN	33.6	1	1	9360000	2	2	2	Carbamidomethylation	462534	Polycystin-1 OS=Homo sapiens GN=PKD1 PE=1 SV=3
2523	3085	Q9NS37|ZHANG_HUMAN	33.53	9	9	860000	2	2	2		37134	CREB/ATF bZIP transcription factor OS=Homo sapiens GN=CREBZF PE=1 SV=2
241	1470	P46821|MAP1B_HUMAN	33.42	1	1	79800	2	2	2		270632	Microtubule-associated protein 1B OS=Homo sapiens GN=MAP1B PE=1 SV=2
281	550	Q8TDI0|CHD5_HUMAN	33.36	2	2	2610000	3	3	3		223048	Chromodomain-helicase-DNA-binding protein 5 OS=Homo sapiens GN=CHD5 PE=1 SV=1
367	220	Q5TAT6|CODA1_HUMAN	33.19	9	9	7180000	3	3	3		69950	Collagen alpha-1(XIII) chain OS=Homo sapiens GN=COL13A1 PE=1 SV=1
239	14134	Q6ZTA4|TRI67_HUMAN	33.11	3	3	7450000	1	1	1		83823	Tripartite motif-containing protein 67 OS=Homo sapiens GN=TRIM67 PE=2 SV=3
276	2734	Q9ULB1|NRX1A_HUMAN	33.08	3	3	54900	2	2	2		161882	Neurexin-1 OS=Homo sapiens GN=NRXN1 PE=2 SV=1
117	271	O75592|MYCB2_HUMAN	33	1	1	9760000	3	3	3		510091	E3 ubiquitin-protein ligase MYCBP2 OS=Homo sapiens GN=MYCBP2 PE=1 SV=3
690	14840	O43290|SNUT1_HUMAN	32.99	4	4	254000	3	3	3		90255	U4/U6.U5 tri-snRNP-associated protein 1 OS=Homo sapiens GN=SART1 PE=1 SV=1
152	234	Q7Z794|K2C1B_HUMAN	32.98	10	10	577000	3	3	3	Carbamidomethylation	61901	Keratin type II cytoskeletal 1b OS=Homo sapiens GN=KRT77 PE=2 SV=3
168	14155	Q96IZ0|PAWR_HUMAN	32.82	17	17	908000	2	2	2	Carbamidomethylation	36568	PRKC apoptosis WT1 regulator protein OS=Homo sapiens GN=PAWR PE=1 SV=1
1240	392	tr|M0QZD8|M0QZD8_HUMAN	32.82	1	1	670000	2	2	2	Carbamidomethylation	354222	Uncharacterized protein OS=Homo sapiens PE=1 SV=2
1252	14546	Q13425|SNTB2_HUMAN	32.46	2	2	60700	1	1	1		57950	Beta-2-syntrophin OS=Homo sapiens GN=SNTB2 PE=1 SV=1
65	723	Q2VWA4|SKOR2_HUMAN	32.24	5	5	1030000	2	2	2	Carbamidomethylation	104235	SKI family transcriptional corepressor 2 OS=Homo sapiens GN=SKOR2 PE=1 SV=2
30	204	Q8IVF2|AHNK2_HUMAN	32.2	1	1	1050000	3	3	3		616641	Protein AHNAK2 OS=Homo sapiens GN=AHNAK2 PE=1 SV=2
715	507	Q14004|CDK13_HUMAN	32.18	2	2	411000	2	2	2		164922	Cyclin-dependent kinase 13 OS=Homo sapiens GN=CDK13 PE=1 SV=2
59	6	P05997|CO5A2_HUMAN	32.16	4	4	6440000	3	3	3		144910	Collagen alpha-2(V) chain OS=Homo sapiens GN=COL5A2 PE=1 SV=3
443	1132	Q8WYP5|ELYS_HUMAN	32.05	2	2	704000	2	2	2		252496	Protein ELYS OS=Homo sapiens GN=AHCTF1 PE=1 SV=3
379	14267	Q8N3D4|EH1L1_HUMAN	31.97	3	3	7880000	3	3	3		161854	EH domain-binding protein 1-like protein 1 OS=Homo sapiens GN=EHBP1L1 PE=1 SV=2
35	164	O95359|TACC2_HUMAN	31.96	2	2	1520000	3	3	3		309426	Transforming acidic coiled-coil-containing protein 2 OS=Homo sapiens GN=TACC2 PE=1 SV=3
277	191	Q9Y4B5|MTCL1_HUMAN	31.82	2	2	100000	2	2	2		209525	Microtubule cross-linking factor 1 OS=Homo sapiens GN=MTCL1 PE=1 SV=5
4467	17284	Q96S21|RB40C_HUMAN	31.76	4	4	27600000	1	1	1		31304	Ras-related protein Rab-40C OS=Homo sapiens GN=RAB40C PE=1 SV=1
1749	15859	A4FU28|CTGE9_HUMAN	31.49	1	1	1910000	2	2	2		87953	cTAGE family member 9 OS=Homo sapiens GN=CTAGE9 PE=2 SV=2
1749	15858	Q8IX94|CTGE4_HUMAN	31.49	1	1	1910000	2	2	2		87989	cTAGE family member 4 OS=Homo sapiens GN=CTAGE4 PE=2 SV=3
1749	1200	P0CG41|CTGE8_HUMAN	31.49	1	1	1910000	2	2	2		88077	cTAGE family member 8 OS=Homo sapiens GN=CTAGE8 PE=3 SV=1
116	361	Q9P260|K1468_HUMAN	31.36	3	3	109000	2	2	2		134630	LisH domain and HEAT repeat-containing protein KIAA1468 OS=Homo sapiens GN=KIAA1468 PE=1 SV=2
132	66	Q86UL8|MAGI2_HUMAN	31.14	2	2	13300000	1	1	2		158754	Membrane-associated guanylate kinase WW and PDZ domain-containing protein 2 OS=Homo sapiens GN=MAGI2 PE=1 SV=3
553	971	Q14896|MYPC3_HUMAN	31.11	2	2	306000	2	2	2		140762	Myosin-binding protein C cardiac-type OS=Homo sapiens GN=MYBPC3 PE=1 SV=4
1793	901	Q86US8|EST1A_HUMAN	31.06	2	2	3270000	2	2	2		160461	Telomerase-binding protein EST1A OS=Homo sapiens GN=SMG6 PE=1 SV=2
446	466	Q8TEK3|DOT1L_HUMAN	31.06	2	2	324000	2	2	2	Carbamidomethylation	184852	Histone-lysine N-methyltransferase H3 lysine-79 specific OS=Homo sapiens GN=DOT1L PE=1 SV=2
447	14222	Q9H8H2|DDX31_HUMAN	30.95	7	7	222000	3	3	3		94087	Probable ATP-dependent RNA helicase DDX31 OS=Homo sapiens GN=DDX31 PE=1 SV=2
106	403	Q96RW7|HMCN1_HUMAN	30.91	1	1	1180000	3	3	3	Carbamidomethylation	613396	Hemicentin-1 OS=Homo sapiens GN=HMCN1 PE=1 SV=2
713	364	Q75VX8|GARE2_HUMAN	30.9	5	5	469000	2	2	2		92882	GRB2-associated and regulator of MAPK protein 2 OS=Homo sapiens GN=GAREM2 PE=1 SV=3
240	117	O95071|UBR5_HUMAN	30.87	1	1	7530000	2	2	2		309352	E3 ubiquitin-protein ligase UBR5 OS=Homo sapiens GN=UBR5 PE=1 SV=2
439	14173	Q12913|PTPRJ_HUMAN	30.83	1	1	1210000	1	1	1	Carbamidomethylation	145941	Receptor-type tyrosine-protein phosphatase eta OS=Homo sapiens GN=PTPRJ PE=1 SV=3
129	261	Q9NRC6|SPTN5_HUMAN	30.56	1	1	3880000	3	3	3		416753	Spectrin beta chain non-erythrocytic 5 OS=Homo sapiens GN=SPTBN5 PE=1 SV=2
280	959	Q96IF1|AJUBA_HUMAN	30.47	5	5	255000	2	2	2		56934	LIM domain-containing protein ajuba OS=Homo sapiens GN=AJUBA PE=1 SV=1
1801	1141	Q96T17|MA7D2_HUMAN	30.25	5	5	4330000	2	2	2		81965	MAP7 domain-containing protein 2 OS=Homo sapiens GN=MAP7D2 PE=1 SV=2
194	14198	O95428|PPN_HUMAN	30.21	3	3	983000	2	2	2		137700	Papilin OS=Homo sapiens GN=PAPLN PE=2 SV=4
128	1165	P21333|FLNA_HUMAN	30.13	2	2	681000	3	3	3		280737	Filamin-A OS=Homo sapiens GN=FLNA PE=1 SV=4
242	312	Q63HN8|RN213_HUMAN	30.02	1	1	603000	2	2	2	Carbamidomethylation	591415	E3 ubiquitin-protein ligase RNF213 OS=Homo sapiens GN=RNF213 PE=1 SV=3
144	245	P21817|RYR1_HUMAN	29.99	1	1	132000	3	3	3		565184	Ryanodine receptor 1 OS=Homo sapiens GN=RYR1 PE=1 SV=3
2715	833	Q9NRU3|CNNM1_HUMAN	29.86	3	3	15900000	2	2	2		104351	Metal transporter CNNM1 OS=Homo sapiens GN=CNNM1 PE=2 SV=3
729	274	Q4ZHG4|FNDC1_HUMAN	29.8	2	2	80400	2	2	2		205557	Fibronectin type III domain-containing protein 1 OS=Homo sapiens GN=FNDC1 PE=2 SV=4
4276	17324	Q92781|RDH1_HUMAN	29.8	6	6	46300	2	2	2		34979	11-cis retinol dehydrogenase OS=Homo sapiens GN=RDH5 PE=1 SV=1
464	493	Q12830|BPTF_HUMAN	29.78	2	2	170000	3	3	3		338262	Nucleosome-remodeling factor subunit BPTF OS=Homo sapiens GN=BPTF PE=1 SV=3
283	14227	Q96PV6|LENG8_HUMAN	29.77	4	4	959000	2	2	2		86129	Leukocyte receptor cluster member 8 OS=Homo sapiens GN=LENG8 PE=1 SV=2
96	78	Q9Y6V0|PCLO_HUMAN	29.47	1	1	90700	2	2	2		553285	Protein piccolo OS=Homo sapiens GN=PCLO PE=1 SV=4
1796	3261	Q96NW4|ANR27_HUMAN	29.38	3	3	125000	1	1	1		116984	Ankyrin repeat domain-containing protein 27 OS=Homo sapiens GN=ANKRD27 PE=1 SV=2
215	232	Q5T1R4|ZEP3_HUMAN	29.35	2	2	1200000	2	2	2		259462	Transcription factor HIVEP3 OS=Homo sapiens GN=HIVEP3 PE=2 SV=1
1797	4805	Q49AJ0|F135B_HUMAN	29.24	1	1	0	1	1	1		155769	Protein FAM135B OS=Homo sapiens GN=FAM135B PE=2 SV=2
249	453	Q9Y6C2|EMIL1_HUMAN	29.07	3	3	417000	2	2	2		106667	EMILIN-1 OS=Homo sapiens GN=EMILIN1 PE=1 SV=2
559	143	Q8TER5|ARH40_HUMAN	29.06	2	2	37200000	2	2	2		164657	Rho guanine nucleotide exchange factor 40 OS=Homo sapiens GN=ARHGEF40 PE=1 SV=3
1798	14760	Q93075|TATD2_HUMAN	28.92	2	2	986000	1	1	1		85023	Putative deoxyribonuclease TATDN2 OS=Homo sapiens GN=TATDN2 PE=2 SV=2
557	2875	Q9Y4D7|PLXD1_HUMAN	28.9	2	2	3300000	2	2	2		212005	Plexin-D1 OS=Homo sapiens GN=PLXND1 PE=1 SV=3
441	1264	O94827|PKHG5_HUMAN	28.81	3	3	4500000	2	2	2		117451	Pleckstrin homology domain-containing family G member 5 OS=Homo sapiens GN=PLEKHG5 PE=1 SV=3
1753	15908	Q9C009|FOXQ1_HUMAN	28.78	8	8	28300	2	2	2		41526	Forkhead box protein Q1 OS=Homo sapiens GN=FOXQ1 PE=2 SV=2
450	5221	Q9NZM1|MYOF_HUMAN	28.57	2	2	435000	3	2	3		234706	Myoferlin OS=Homo sapiens GN=MYOF PE=1 SV=1
288	14254	O60282|KIF5C_HUMAN	28.55	3	3	44800	2	1	2		109495	Kinesin heavy chain isoform 5C OS=Homo sapiens GN=KIF5C PE=1 SV=1
923	1066	O94913|PCF11_HUMAN	28.35	1	1	24400	1	1	1		173050	Pre-mRNA cleavage complex 2 protein Pcf11 OS=Homo sapiens GN=PCF11 PE=1 SV=3
75	880	P13647|K2C5_HUMAN	28.34	9	9	367000	2	2	2		62378	Keratin type II cytoskeletal 5 OS=Homo sapiens GN=KRT5 PE=1 SV=3
279	150	Q15149|PLEC_HUMAN	28.21	0	0	176000	1	1	1		531796	Plectin OS=Homo sapiens GN=PLEC PE=1 SV=3
252	247	Q6DN14|MCTP1_HUMAN	28.2	3	3	3120000	2	2	2		111624	Multiple C2 and transmembrane domain-containing protein 1 OS=Homo sapiens GN=MCTP1 PE=2 SV=2
710	2259	P12755|SKI_HUMAN	28	2	2	540000	1	1	1		80005	Ski oncogene OS=Homo sapiens GN=SKI PE=1 SV=1
4468	17289	Q9NZU0|FLRT3_HUMAN	27.9	2	2	582000	1	1	1		73004	Leucine-rich repeat transmembrane protein FLRT3 OS=Homo sapiens GN=FLRT3 PE=1 SV=1
556	2687	A5YKK6|CNOT1_HUMAN	27.87	2	2	1090000	2	2	2		266937	CCR4-NOT transcription complex subunit 1 OS=Homo sapiens GN=CNOT1 PE=1 SV=2
562	4408	O14514|BAI1_HUMAN	27.85	2	2	292000	2	2	3	Carbamidomethylation	173500	Brain-specific angiogenesis inhibitor 1 OS=Homo sapiens GN=BAI1 PE=1 SV=2
448	330	Q2LD37|K1109_HUMAN	27.83	0	0	689000	2	2	2		555490	Uncharacterized protein KIAA1109 OS=Homo sapiens GN=KIAA1109 PE=1 SV=2
2706	15844	O14802|RPC1_HUMAN	27.82	1	1	638000	1	1	1		155641	DNA-directed RNA polymerase III subunit RPC1 OS=Homo sapiens GN=POLR3A PE=1 SV=2
78	25	P53420|CO4A4_HUMAN	27.76	2	2	4070000	2	2	2		164037	Collagen alpha-4(IV) chain OS=Homo sapiens GN=COL4A4 PE=1 SV=3
748	3341	Q9BXP2|S12A9_HUMAN	27.74	4	4	179000	2	2	2		96110	Solute carrier family 12 member 9 OS=Homo sapiens GN=SLC12A9 PE=1 SV=1
118	196	Q9UMN6|KMT2B_HUMAN	27.69	2	2	864000	2	2	2		293513	Histone-lysine N-methyltransferase 2B OS=Homo sapiens GN=KMT2B PE=1 SV=1
368	518	Q8TD84|DSCL1_HUMAN	27.69	1	1	0	2	2	2		224461	Down syndrome cell adhesion molecule-like protein 1 OS=Homo sapiens GN=DSCAML1 PE=1 SV=2
108	265	Q8NEY1|NAV1_HUMAN	27.5	2	2	284000000	2	2	2		202470	Neuron navigator 1 OS=Homo sapiens GN=NAV1 PE=1 SV=2
1746	5391	Q6KCM7|SCMC2_HUMAN	27.5	3	3	45100	1	1	1		52663	Calcium-binding mitochondrial carrier protein SCaMC-2 OS=Homo sapiens GN=SLC25A25 PE=1 SV=1
927	3426	Q07617|SPAG1_HUMAN	27.43	3	3	691000	1	1	2		103638	Sperm-associated antigen 1 OS=Homo sapiens GN=SPAG1 PE=1 SV=3
97	14189	Q5VV67|PPRC1_HUMAN	27.41	2	2	12700000	2	2	2	Carbamidomethylation	177543	Peroxisome proliferator-activated receptor gamma coactivator-related protein 1 OS=Homo sapiens GN=PPRC1 PE=1 SV=1
810	360	Q92625|ANS1A_HUMAN	27.38	3	3	370000	2	2	2		123108	Ankyrin repeat and SAM domain-containing protein 1A OS=Homo sapiens GN=ANKS1A PE=1 SV=4
1803	14873	Q99798|ACON_HUMAN	27.3	3	3	421000	2	2	2	Carbamidomethylation	85425	Aconitate hydratase mitochondrial OS=Homo sapiens GN=ACO2 PE=1 SV=2
58	134	Q09666|AHNK_HUMAN	27.26	1	1	1320000	2	2	2		629114	Neuroblast differentiation-associated protein AHNAK OS=Homo sapiens GN=AHNAK PE=1 SV=2
2707	15845	Q9Y3R4|NEUR2_HUMAN	27.22	3	3	9380000	1	1	1		42254	Sialidase-2 OS=Homo sapiens GN=NEU2 PE=1 SV=2
196	589	P46013|KI67_HUMAN	27.21	1	1	114000	2	2	2		358695	Proliferation marker protein Ki-67 OS=Homo sapiens GN=MKI67 PE=1 SV=2
716	36	Q8TF61|FBX41_HUMAN	27.2	2	2	912000	1	1	1		94496	F-box only protein 41 OS=Homo sapiens GN=FBXO41 PE=2 SV=5
2540	15935	B7Z1M9|C2D4D_HUMAN	27.2	5	5	5440000	2	2	2		37583	C2 calcium-dependent domain-containing protein 4D OS=Homo sapiens GN=C2CD4D PE=2 SV=2
607	575	Q8NEZ4|KMT2C_HUMAN	27.13	0	0	220000	2	2	2		541376	Histone-lysine N-methyltransferase 2C OS=Homo sapiens GN=KMT2C PE=1 SV=3
2732	2169	Q9UKA4|AKA11_HUMAN	27.1	2	2	2130000	2	2	2	Carbamidomethylation	210511	A-kinase anchor protein 11 OS=Homo sapiens GN=AKAP11 PE=1 SV=1
708	339	Q8IXJ9|ASXL1_HUMAN	27.03	2	2	36.6	1	1	1	Carbamidomethylation	165447	Putative Polycomb group protein ASXL1 OS=Homo sapiens GN=ASXL1 PE=1 SV=3
921	591	O14827|RGRF2_HUMAN	27.01	2	2	0	1	1	1		140764	Ras-specific guanine nucleotide-releasing factor 2 OS=Homo sapiens GN=RASGRF2 PE=1 SV=2
72	14213	Q9P1Z0|ZBTB4_HUMAN	26.92	4	4	25900000	2	2	2		105114	Zinc finger and BTB domain-containing protein 4 OS=Homo sapiens GN=ZBTB4 PE=1 SV=3
1282	2941	P46019|KPB2_HUMAN	26.9	1	1	146000	1	1	1		138408	Phosphorylase b kinase regulatory subunit alpha liver isoform OS=Homo sapiens GN=PHKA2 PE=1 SV=1
1747	404	Q92545|TM131_HUMAN	26.89	1	1	0	1	1	1		205137	Transmembrane protein 131 OS=Homo sapiens GN=TMEM131 PE=1 SV=3
930	135	Q96M86|DNHD1_HUMAN	26.86	1	1	842000	2	2	2		533650	Dynein heavy chain domain-containing protein 1 OS=Homo sapiens GN=DNHD1 PE=2 SV=2
2710	15848	Q9BWU0|NADAP_HUMAN	26.8	4	4	270000	1	1	1		88814	Kanadaptin OS=Homo sapiens GN=SLC4A1AP PE=1 SV=1
738	1862	P15822|ZEP1_HUMAN	26.74	2	2	140	2	2	2	Carbamidomethylation	296863	Zinc finger protein 40 OS=Homo sapiens GN=HIVEP1 PE=1 SV=3
1225	15900	O60502|OGA_HUMAN	26.74	2	2	15000000	2	2	2		102915	Protein O-GlcNAcase OS=Homo sapiens GN=MGEA5 PE=1 SV=2
1514	4063	Q13395|TARB1_HUMAN	26.6	3	3	842000	2	2	2		181674	Probable methyltransferase TARBP1 OS=Homo sapiens GN=TARBP1 PE=1 SV=1
153	26	Q05707|COEA1_HUMAN	26.52	2	2	4820000	2	2	2		193513	Collagen alpha-1(XIV) chain OS=Homo sapiens GN=COL14A1 PE=1 SV=3
376	929	P51587|BRCA2_HUMAN	26.51	1	1	741000	2	2	2		384204	Breast cancer type 2 susceptibility protein OS=Homo sapiens GN=BRCA2 PE=1 SV=3
2529	15888	A6NNA2|SRRM3_HUMAN	26.27	7	7	105000	2	2	2		65249	Serine/arginine repetitive matrix protein 3 OS=Homo sapiens GN=SRRM3 PE=2 SV=4
47	103	Q8WXI7|MUC16_HUMAN	26.2	0	0	394000	2	2	2		1519216	Mucin-16 OS=Homo sapiens GN=MUC16 PE=1 SV=3
1067	4324	O15105|SMAD7_HUMAN	26.1	5	5	104000	1	1	1	Carbamidomethylation	46426	Mothers against decapentaplegic homolog 7 OS=Homo sapiens GN=SMAD7 PE=1 SV=1
503	12	O75179|ANR17_HUMAN	26.06	1	1	8090000	2	2	2		274256	Ankyrin repeat domain-containing protein 17 OS=Homo sapiens GN=ANKRD17 PE=1 SV=3
442	944	Q6ZNL6|FGD5_HUMAN	26.04	2	2	33500	1	1	1	Carbamidomethylation	159890	FYVE RhoGEF and PH domain-containing protein 5 OS=Homo sapiens GN=FGD5 PE=1 SV=3
463	580	Q9UIW2|PLXA1_HUMAN	26	2	2	311000	2	2	2		211066	Plexin-A1 OS=Homo sapiens GN=PLXNA1 PE=1 SV=3
1795	6321	O94989|ARHGF_HUMAN	25.94	2	2	1920000	1	1	1		91940	Rho guanine nucleotide exchange factor 15 OS=Homo sapiens GN=ARHGEF15 PE=1 SV=4
66	27	Q8WXH0|SYNE2_HUMAN	25.89	1	1	74600	2	2	2	Carbamidomethylation	796457	Nesprin-2 OS=Homo sapiens GN=SYNE2 PE=1 SV=3
142	9	Q9Y566|SHAN1_HUMAN	25.82	1	1	78600	2	2	2		224956	SH3 and multiple ankyrin repeat domains protein 1 OS=Homo sapiens GN=SHANK1 PE=1 SV=2
1407	380	Q8N7J2|AMER2_HUMAN	25.69	4	4	49400	2	2	2		69507	APC membrane recruitment protein 2 OS=Homo sapiens GN=AMER2 PE=1 SV=3
76	1828	A6NMZ7|CO6A6_HUMAN	25.68	2	2	3060000	2	2	2		247171	Collagen alpha-6(VI) chain OS=Homo sapiens GN=COL6A6 PE=1 SV=2
493	2639	Q8WXE0|CSKI2_HUMAN	25.59	2	2	2870000	2	2	2	Carbamidomethylation	126783	Caskin-2 OS=Homo sapiens GN=CASKIN2 PE=1 SV=2
4472	17294	Q6P1L8|RM14_HUMAN	25.57	10	10	1090000	1	1	1		15948	39S ribosomal protein L14 mitochondrial OS=Homo sapiens GN=MRPL14 PE=1 SV=1
20	14199	Q7Z5P9|MUC19_HUMAN	25.51	0	0	267000	2	2	2		805275	Mucin-19 OS=Homo sapiens GN=MUC19 PE=1 SV=3
555	14220	Q9Y4H2|IRS2_HUMAN	25.49	1	1	871000	1	1	1	Carbamidomethylation	137334	Insulin receptor substrate 2 OS=Homo sapiens GN=IRS2 PE=1 SV=2
457	5664	Q9Y2H5|PKHA6_HUMAN	25.43	4	4	360000	2	2	2		117128	Pleckstrin homology domain-containing family A member 6 OS=Homo sapiens GN=PLEKHA6 PE=1 SV=4
195	4153	Q9NZJ4|SACS_HUMAN	25.43	1	1	586000	2	2	2		521131	Sacsin OS=Homo sapiens GN=SACS PE=1 SV=2
324	955	Q86UU0|BCL9L_HUMAN	25.43	3	3	143000	2	2	2		157129	B-cell CLL/lymphoma 9-like protein OS=Homo sapiens GN=BCL9L PE=1 SV=1
935	4048	A0AVT1|UBA6_HUMAN	25.43	2	2	97600	2	2	2		117970	Ubiquitin-like modifier-activating enzyme 6 OS=Homo sapiens GN=UBA6 PE=1 SV=1
488	14383	Q96JE9|MAP6_HUMAN	25.28	3	3	4370000	2	2	2		86505	Microtubule-associated protein 6 OS=Homo sapiens GN=MAP6 PE=1 SV=2
724	14350	Q96GP6|SREC2_HUMAN	25.25	4	4	1650000	2	2	2		92479	Scavenger receptor class F member 2 OS=Homo sapiens GN=SCARF2 PE=1 SV=4
111	823	Q15911|ZFHX3_HUMAN	25.17	1	1	692000	2	2	2		404422	Zinc finger homeobox protein 3 OS=Homo sapiens GN=ZFHX3 PE=1 SV=2
752	14459	Q6UXI9|NPNT_HUMAN	25.15	3	3	41300	1	1	1		61907	Nephronectin OS=Homo sapiens GN=NPNT PE=2 SV=3
1258	6642	Q9UKI8|TLK1_HUMAN	25.12	7	7	0	2	2	2		86700	Serine/threonine-protein kinase tousled-like 1 OS=Homo sapiens GN=TLK1 PE=1 SV=2
287	707	Q92618|ZN516_HUMAN	25.11	2	2	754000	2	2	2	Carbamidomethylation	124289	Zinc finger protein 516 OS=Homo sapiens GN=ZNF516 PE=1 SV=1
570	785	Q13813|SPTN1_HUMAN	25.07	1	1	3100000	2	2	2		284538	Spectrin alpha chain non-erythrocytic 1 OS=Homo sapiens GN=SPTAN1 PE=1 SV=3
1278	14694	Q86Y38|XYLT1_HUMAN	25.04	2	2	0	1	1	1		107569	Xylosyltransferase 1 OS=Homo sapiens GN=XYLT1 PE=1 SV=1
316	1605	A8TX70|CO6A5_HUMAN	25.03	0	0	748000	1	1	1		289923	Collagen alpha-5(VI) chain OS=Homo sapiens GN=COL6A5 PE=1 SV=1
573	14323	O60333|KIF1B_HUMAN	24.86	1	1		1	0	1		204475	Kinesin-like protein KIF1B OS=Homo sapiens GN=KIF1B PE=1 SV=5
749	4131	Q12756|KIF1A_HUMAN	24.86	1	1		1	0	1		191063	Kinesin-like protein KIF1A OS=Homo sapiens GN=KIF1A PE=1 SV=2
365	1684	Q5T7B8|KIF24_HUMAN	24.67	1	1	446000	1	1	1		151903	Kinesin-like protein KIF24 OS=Homo sapiens GN=KIF24 PE=1 SV=2
461	381	Q9Y490|TLN1_HUMAN	24.58	1	1	603000	2	2	2		269765	Talin-1 OS=Homo sapiens GN=TLN1 PE=1 SV=3
1017	3145	P56693|SOX10_HUMAN	24.5	5	5	454000	2	2	2		49911	Transcription factor SOX-10 OS=Homo sapiens GN=SOX10 PE=1 SV=1
157	724	O75962|TRIO_HUMAN	24.46	1	1	993000	2	2	2	Carbamidomethylation	346901	Triple functional domain protein OS=Homo sapiens GN=TRIO PE=1 SV=2
4476	17298	Q5VZ18|SHE_HUMAN	24.4	3	3	0	1	1	1		53950	SH2 domain-containing adapter protein E OS=Homo sapiens GN=SHE PE=1 SV=1
2769	15912	Q9Y6Q2|STON1_HUMAN	24.37	4	4	499000	2	2	2		83141	Stonin-1 OS=Homo sapiens GN=STON1 PE=1 SV=2
2769	15913	tr|Q53S48|Q53S48_HUMAN	24.37	2	2	499000	2	2	2		132083	Protein STON1-GTF2A1L OS=Homo sapiens GN=ALF PE=4 SV=1
79	706	Q8IUG5|MY18B_HUMAN	24.34	2	2	392000	2	2	2	Carbamidomethylation	285183	Unconventional myosin-XVIIIb OS=Homo sapiens GN=MYO18B PE=1 SV=1
701	17299	O95171|SCEL_HUMAN	24.12	2	2	4950000	1	1	3		77552	Sciellin OS=Homo sapiens GN=SCEL PE=1 SV=2
216	83	P20929|NEBU_HUMAN	24.1	1	1	94800	2	2	2		772931	Nebulin OS=Homo sapiens GN=NEB PE=1 SV=5
1272	1133	Q9UF83|YM012_HUMAN	24.08	5	5	5770000	2	2	2		59412	Uncharacterized protein DKFZp434B061 OS=Homo sapiens PE=2 SV=2
1810	14940	Q8IXK2|GLT12_HUMAN	23.98	2	2	861000	1	1	1		66938	Polypeptide N-acetylgalactosaminyltransferase 12 OS=Homo sapiens GN=GALNT12 PE=1 SV=3
2714	15854	O60307|MAST3_HUMAN	23.94	1	1	2810000	1	1	1		143137	Microtubule-associated serine/threonine-protein kinase 3 OS=Homo sapiens GN=MAST3 PE=1 SV=2
4478	17301	Q6IN85|P4R3A_HUMAN	23.77	1	1	738000	1	1	1		95368	Serine/threonine-protein phosphatase 4 regulatory subunit 3A OS=Homo sapiens GN=PPP4R3A PE=1 SV=1
4479	17303	Q14416|GRM2_HUMAN	23.75	1	1	1330000	1	1	1		95568	Metabotropic glutamate receptor 2 OS=Homo sapiens GN=GRM2 PE=1 SV=2
583	4030	Q8WXX7|AUTS2_HUMAN	23.73	1	1	32700	1	1	1		138982	Autism susceptibility gene 2 protein OS=Homo sapiens GN=AUTS2 PE=1 SV=1
374	1073	O60241|AGRB2_HUMAN	23.71	1	1	2980000	1	1	1		172655	Adhesion G protein-coupled receptor B2 OS=Homo sapiens GN=ADGRB2 PE=1 SV=2
2723	5529	Q8IWA6|CCD60_HUMAN	23.7	2	2	175000	1	1	1		63091	Coiled-coil domain-containing protein 60 OS=Homo sapiens GN=CCDC60 PE=1 SV=2
370	898	Q70CQ4|UBP31_HUMAN	23.69	2	2	0	1	1	1		146651	Ubiquitin carboxyl-terminal hydrolase 31 OS=Homo sapiens GN=USP31 PE=2 SV=2
540	14955	O95343|SIX3_HUMAN	23.63	5	5	0	1	1	1		35487	Homeobox protein SIX3 OS=Homo sapiens GN=SIX3 PE=1 SV=1
225	514	O95425|SVIL_HUMAN	23.6	2	2	2340000	2	2	2		247744	Supervillin OS=Homo sapiens GN=SVIL PE=1 SV=2
707	3022	Q96AC6|KIFC2_HUMAN	23.56	2	2	1560000	1	1	1		90147	Kinesin-like protein KIFC2 OS=Homo sapiens GN=KIFC2 PE=2 SV=1
602	14418	Q96MM6|HS12B_HUMAN	23.55	2	2	138000	1	1	1		75688	Heat shock 70 kDa protein 12B OS=Homo sapiens GN=HSPA12B PE=1 SV=2
566	1793	Q9P278|FNIP2_HUMAN	23.53	2	2	1160000	1	1	1		122115	Folliculin-interacting protein 2 OS=Homo sapiens GN=FNIP2 PE=1 SV=2
70	46	Q8NF91|SYNE1_HUMAN	23.5	0	0	0	1	1	1	Carbamidomethylation	1011108	Nesprin-1 OS=Homo sapiens GN=SYNE1 PE=1 SV=4
2726	4688	Q68DX3|FRPD2_HUMAN	23.47	2	2	0	1	1	1		144282	FERM and PDZ domain-containing protein 2 OS=Homo sapiens GN=FRMPD2 PE=1 SV=3
1885	2539	Q8IYD8|FANCM_HUMAN	23.46	1	1	382000	2	2	2	Carbamidomethylation	232190	Fanconi anemia group M protein OS=Homo sapiens GN=FANCM PE=1 SV=2
1811	14941	Q7L576|CYFP1_HUMAN	23.41	2	2	14700	1	1	1		145182	Cytoplasmic FMR1-interacting protein 1 OS=Homo sapiens GN=CYFIP1 PE=1 SV=1
1257	1176	Q96BY6|DOC10_HUMAN	23.3	1	1	0	2	2	2	Carbamidomethylation	249529	Dedicator of cytokinesis protein 10 OS=Homo sapiens GN=DOCK10 PE=1 SV=3
1250	14538	Q58F21|BRDT_HUMAN	23.22	2	2	224000	2	2	2		107954	Bromodomain testis-specific protein OS=Homo sapiens GN=BRDT PE=1 SV=4
1247	2098	A3KMH1|VWA8_HUMAN	23.18	1	1	18500	1	1	1		214823	von Willebrand factor A domain-containing protein 8 OS=Homo sapiens GN=VWA8 PE=1 SV=2
67	437	Q03164|KMT2A_HUMAN	23.06	1	1	1850000	2	2	2		431768	Histone-lysine N-methyltransferase 2A OS=Homo sapiens GN=KMT2A PE=1 SV=5
4480	17304	tr|I3L2K1|I3L2K1_HUMAN	22.98	12	12	190000	1	1	1		10987	Uncharacterized protein (Fragment) OS=Homo sapiens PE=4 SV=1
1251	2665	Q9Y6D6|BIG1_HUMAN	22.97	1	1	64900	1	1	1		208766	Brefeldin A-inhibited guanine nucleotide-exchange protein 1 OS=Homo sapiens GN=ARFGEF1 PE=1 SV=2
4482	17305	tr|A0A140TA62|A0A140TA62_HUMAN	22.92	5	5	1080000	1	1	1	Carbamidomethylation	44708	Protein LOC100653049 OS=Homo sapiens GN=LOC100653049 PE=1 SV=1
2724	3051	Q8N5U6|RNF10_HUMAN	22.87	1	1	381000	1	1	1		89927	RING finger protein 10 OS=Homo sapiens GN=RNF10 PE=1 SV=2
155	710	Q9P206|K1522_HUMAN	22.86	1	1	1990000	1	1	1	Carbamidomethylation	107095	Uncharacterized protein KIAA1522 OS=Homo sapiens GN=KIAA1522 PE=1 SV=2
4484	17307	Q92563|TICN2_HUMAN	22.76	4	4	89100	1	1	1		46779	Testican-2 OS=Homo sapiens GN=SPOCK2 PE=1 SV=1
1246	2633	Q9Y2I6|NINL_HUMAN	22.76	1	1	2020000	1	1	1		156343	Ninein-like protein OS=Homo sapiens GN=NINL PE=1 SV=2
1443	14997	O95782|AP2A1_HUMAN	22.76	1	1	29100	1	1	1		107546	AP-2 complex subunit alpha-1 OS=Homo sapiens GN=AP2A1 PE=1 SV=3
2717	15856	Q96S65|CSRN1_HUMAN	22.72	3	3	26700	1	1	1		63508	Cysteine/serine-rich nuclear protein 1 OS=Homo sapiens GN=CSRNP1 PE=1 SV=2
2730	15869	Q5T8I3|F102B_HUMAN	22.7	2	2	1540000	1	1	1	Carbamidomethylation	39308	Protein FAM102B OS=Homo sapiens GN=FAM102B PE=1 SV=2
649	2828	Q8NBR6|FA63B_HUMAN	22.66	4	4	3420000	1	1	1		67106	Ubiquitin carboxyl-terminal hydrolase MINDY-2 OS=Homo sapiens GN=FAM63B PE=1 SV=2
4271	17309	Q8IZU2|WDR17_HUMAN	22.64	2	2	13200000	1	1	1	Carbamidomethylation	147703	WD repeat-containing protein 17 OS=Homo sapiens GN=WDR17 PE=2 SV=2
1267	3110	A8MW92|P20L1_HUMAN	22.53	2	2	490000	1	1	1	Carbamidomethylation	115010	PHD finger protein 20-like protein 1 OS=Homo sapiens GN=PHF20L1 PE=1 SV=2
1817	14991	A9Z1Z3|FR1L4_HUMAN	22.43	2	2	210000	1	1	1		200978	Fer-1-like protein 4 OS=Homo sapiens GN=FER1L4 PE=2 SV=1
2731	3657	Q96MR6|CFA57_HUMAN	22.42	2	2	7990000	1	1	1		144961	Cilia- and flagella-associated protein 57 OS=Homo sapiens GN=CFAP57 PE=2 SV=3
996	3355	Q92817|EVPL_HUMAN	22.42	1	1	73300	1	1	1		231602	Envoplakin OS=Homo sapiens GN=EVPL PE=1 SV=3
2524	2484	Q9H7J1|PPR3E_HUMAN	22.34	4	4	2240000	1	1	1		30644	Protein phosphatase 1 regulatory subunit 3E OS=Homo sapiens GN=PPP1R3E PE=1 SV=2
1815	1348	O43593|HAIR_HUMAN	22.34	2	2	0	1	1	1		127494	Lysine-specific demethylase hairless OS=Homo sapiens GN=HR PE=1 SV=5
2685	17313	Q9BVG9|PTSS2_HUMAN	22.29	3	3	205000	1	1	1		56253	Phosphatidylserine synthase 2 OS=Homo sapiens GN=PTDSS2 PE=1 SV=1
897	14945	O95622|ADCY5_HUMAN	22.26	2	2	105000	1	1	1		138907	Adenylate cyclase type 5 OS=Homo sapiens GN=ADCY5 PE=1 SV=3
50	262	O00555|CAC1A_HUMAN	22.2	0	0	686000	1	1	1		282363	Voltage-dependent P/Q-type calcium channel subunit alpha-1A OS=Homo sapiens GN=CACNA1A PE=1 SV=2
61	10	Q9H254|SPTN4_HUMAN	22.06	1	1	65800	1	1	1		288984	Spectrin beta chain non-erythrocytic 4 OS=Homo sapiens GN=SPTBN4 PE=1 SV=2
2720	15861	O15516|CLOCK_HUMAN	22.05	1	1	1790000	1	1	1		95304	Circadian locomoter output cycles protein kaput OS=Homo sapiens GN=CLOCK PE=1 SV=1
2721	15862	Q96RE7|NACC1_HUMAN	21.97	2	2	0	1	1	1		57258	Nucleus accumbens-associated protein 1 OS=Homo sapiens GN=NACC1 PE=1 SV=1
4489	17315	Q96NY8|NECT4_HUMAN	21.94	2	2	67500	1	1	1		55454	Nectin-4 OS=Homo sapiens GN=NECTIN4 PE=1 SV=1
894	1417	Q7Z7M9|GALT5_HUMAN	21.86	1	1	56600000	1	1	2		106266	Polypeptide N-acetylgalactosaminyltransferase 5 OS=Homo sapiens GN=GALNT5 PE=1 SV=1
551	1306	Q9Y2K3|MYH15_HUMAN	21.86	1	1	3700000	1	1	1		224617	Myosin-15 OS=Homo sapiens GN=MYH15 PE=1 SV=5
2526	15097	Q9NY59|NSMA2_HUMAN	21.85	5	5	868000	1	1	1		71081	Sphingomyelin phosphodiesterase 3 OS=Homo sapiens GN=SMPD3 PE=1 SV=1
4490	15884	P35408|PE2R4_HUMAN	21.81	3	3	31900	1	1	1		53120	Prostaglandin E2 receptor EP4 subtype OS=Homo sapiens GN=PTGER4 PE=1 SV=1
4491	17316	Q9H6S3|ES8L2_HUMAN	21.75	3	3	10900000	1	1	1		80621	Epidermal growth factor receptor kinase substrate 8-like protein 2 OS=Homo sapiens GN=EPS8L2 PE=1 SV=2
318	562	Q5SZK8|FREM2_HUMAN	21.74	0	0	1000000	1	1	2		351157	FRAS1-related extracellular matrix protein 2 OS=Homo sapiens GN=FREM2 PE=1 SV=2
1245	2179	Q7RTS7|K2C74_HUMAN	21.68	3	3	0	1	1	1		57865	Keratin type II cytoskeletal 74 OS=Homo sapiens GN=KRT74 PE=1 SV=2
572	6185	P49640|EVX1_HUMAN	21.67	5	5	80800	1	1	1		42440	Homeobox even-skipped homolog protein 1 OS=Homo sapiens GN=EVX1 PE=2 SV=1
2745	15881	Q86Z02|HIPK1_HUMAN	21.65	1	1	70800	1	1	1		130843	Homeodomain-interacting protein kinase 1 OS=Homo sapiens GN=HIPK1 PE=1 SV=1
1806	6204	Q86XL3|ANKL2_HUMAN	21.63	2	2	343000	1	1	1		104114	Ankyrin repeat and LEM domain-containing protein 2 OS=Homo sapiens GN=ANKLE2 PE=1 SV=4
735	637	Q9H6A9|PCX3_HUMAN	21.62	2	2	0	1	1	1		222037	Pecanex-like protein 3 OS=Homo sapiens GN=PCNX3 PE=1 SV=2
965	14551	P35916|VGFR3_HUMAN	21.49	2	2	561000	1	1	1		152757	Vascular endothelial growth factor receptor 3 OS=Homo sapiens GN=FLT4 PE=1 SV=3
2751	6055	O60610|DIAP1_HUMAN	21.49	1	1	1110000	1	1	1		141347	Protein diaphanous homolog 1 OS=Homo sapiens GN=DIAPH1 PE=1 SV=2
2753	15891	A2VDJ0|T131L_HUMAN	21.48	1	1	383000	1	1	1	Carbamidomethylation	179338	Transmembrane protein 131-like OS=Homo sapiens GN=KIAA0922 PE=1 SV=2
917	84	Q9UHV5|RPGFL_HUMAN	21.46	5	5	4660000	1	1	2	Carbamidomethylation	73265	Rap guanine nucleotide exchange factor-like 1 OS=Homo sapiens GN=RAPGEFL1 PE=1 SV=2
4492	17317	Q15738|NSDHL_HUMAN	21.46	3	3	0	1	1	1	Carbamidomethylation	41900	Sterol-4-alpha-carboxylate 3-dehydrogenase decarboxylating OS=Homo sapiens GN=NSDHL PE=1 SV=2
2725	15013	P26368|U2AF2_HUMAN	21.37	3	3	278000	1	1	1		53501	Splicing factor U2AF 65 kDa subunit OS=Homo sapiens GN=U2AF2 PE=1 SV=4
4493	17318	Q6ZV73|FGD6_HUMAN	21.37	1	1	96900	1	1	1		160816	FYVE RhoGEF and PH domain-containing protein 6 OS=Homo sapiens GN=FGD6 PE=1 SV=2
717	729	Q9Y4G6|TLN2_HUMAN	21.37	1	1	0	1	1	1		271611	Talin-2 OS=Homo sapiens GN=TLN2 PE=1 SV=4
1824	15031	Q96FT7|ASIC4_HUMAN	21.32	2	2	408000	1	1	1		70105	Acid-sensing ion channel 4 OS=Homo sapiens GN=ASIC4 PE=1 SV=2
1239	2003	Q8TDD1|DDX54_HUMAN	21.29	2	2	230000	1	1	1		98595	ATP-dependent RNA helicase DDX54 OS=Homo sapiens GN=DDX54 PE=1 SV=2
2746	15882	Q6UB28|MAP12_HUMAN	21.24	6	6	867000	1	1	1		37088	Methionine aminopeptidase 1D mitochondrial OS=Homo sapiens GN=METAP1D PE=1 SV=1
926	1790	P53804|TTC3_HUMAN	21.23	1	1	3800000	1	1	1		229867	E3 ubiquitin-protein ligase TTC3 OS=Homo sapiens GN=TTC3 PE=1 SV=2
946	14456	Q6ZNH5|ZN497_HUMAN	21.22	5	5	0	1	1	1		54721	Zinc finger protein 497 OS=Homo sapiens GN=ZNF497 PE=2 SV=2
4494	17320	Q9BT88|SYT11_HUMAN	21.18	3	3	1770000	1	1	1	Carbamidomethylation	48297	Synaptotagmin-11 OS=Homo sapiens GN=SYT11 PE=1 SV=2
1301	1334	Q99715|COCA1_HUMAN	21.18	1	1	0	1	1	1		333147	Collagen alpha-1(XII) chain OS=Homo sapiens GN=COL12A1 PE=1 SV=2
2750	15889	Q8TEX9|IPO4_HUMAN	21.17	3	3	143000	1	1	1	Carbamidomethylation	118715	Importin-4 OS=Homo sapiens GN=IPO4 PE=1 SV=2
2528	2060	Q9H0B3|K1683_HUMAN	21.08	2	2	0	1	1	1		127693	Uncharacterized protein KIAA1683 OS=Homo sapiens GN=KIAA1683 PE=1 SV=1
4495	17321	P25705|ATPA_HUMAN	21.08	2	2	963000	1	1	1		59751	ATP synthase subunit alpha mitochondrial OS=Homo sapiens GN=ATP5A1 PE=1 SV=1
2736	755	Q9UPN4|CP131_HUMAN	21.06	2	2	0	1	1	1		122149	Centrosomal protein of 131 kDa OS=Homo sapiens GN=CEP131 PE=1 SV=3
4496	2669	Q99543|DNJC2_HUMAN	21.05	3	3	365000	1	1	1		71996	DnaJ homolog subfamily C member 2 OS=Homo sapiens GN=DNAJC2 PE=1 SV=4
4497	2821	Q15007|FL2D_HUMAN	21.03	4	4	0	1	1	1		44244	Pre-mRNA-splicing regulator WTAP OS=Homo sapiens GN=WTAP PE=1 SV=2
1268	2661	Q9NXL9|MCM9_HUMAN	21.03	1	1	60100	1	1	1		127313	DNA helicase MCM9 OS=Homo sapiens GN=MCM9 PE=1 SV=4
929	1872	Q99996|AKAP9_HUMAN	21.02	1	1	3310000	1	1	1		453670	A-kinase anchor protein 9 OS=Homo sapiens GN=AKAP9 PE=1 SV=3
1470	5866	Q9HC52|CBX8_HUMAN	21	3	3	490000	1	1	1		43396	Chromobox protein homolog 8 OS=Homo sapiens GN=CBX8 PE=1 SV=3
1241	14458	Q6IPT2|F71E1_HUMAN	20.96	9	9	0	1	1	1		27609	Protein FAM71E1 OS=Homo sapiens GN=FAM71E1 PE=2 SV=2
4500	17326	Q8IXS8|F126B_HUMAN	20.95	2	2	194000	1	1	1		58647	Protein FAM126B OS=Homo sapiens GN=FAM126B PE=1 SV=1
90	526	Q8NFD5|ARI1B_HUMAN	20.95	1	1		1	0	1		236121	AT-rich interactive domain-containing protein 1B OS=Homo sapiens GN=ARID1B PE=1 SV=2
454	338	O14497|ARI1A_HUMAN	20.95	1	1		1	0	1		242042	AT-rich interactive domain-containing protein 1A OS=Homo sapiens GN=ARID1A PE=1 SV=3
4499	17325	P07199|CENPB_HUMAN	20.95	2	2	861000	1	1	1		65171	Major centromere autoantigen B OS=Homo sapiens GN=CENPB PE=1 SV=2
1839	15070	O75912|DGKI_HUMAN	20.94	3	3	0	1	1	1	Carbamidomethylation	116997	Diacylglycerol kinase iota OS=Homo sapiens GN=DGKI PE=1 SV=1
4501	3836	O75054|IGSF3_HUMAN	20.83	1	1	1710000	1	1	1		135196	Immunoglobulin superfamily member 3 OS=Homo sapiens GN=IGSF3 PE=2 SV=3
2727	15865	Q969Y2|GTPB3_HUMAN	20.77	2	2	183000	1	1	1		52058	tRNA modification GTPase GTPBP3 mitochondrial OS=Homo sapiens GN=GTPBP3 PE=1 SV=2
568	18	Q76NI1|VKIND_HUMAN	20.74	1	1	130000	1	1	1		191396	Protein very KIND OS=Homo sapiens GN=KNDC1 PE=2 SV=2
451	828	Q96PY6|NEK1_HUMAN	20.72	1	1	304000	1	1	1		142828	Serine/threonine-protein kinase Nek1 OS=Homo sapiens GN=NEK1 PE=1 SV=2
1825	15036	Q9NRI5|DISC1_HUMAN	20.64	2	2	0	1	1	1		93611	Disrupted in schizophrenia 1 protein OS=Homo sapiens GN=DISC1 PE=1 SV=3
1861	747	Q6PJG9|LRFN4_HUMAN	20.57	2	2	84500	1	1	1	Carbamidomethylation	66860	Leucine-rich repeat and fibronectin type-III domain-containing protein 4 OS=Homo sapiens GN=LRFN4 PE=1 SV=1
2756	15895	Q9H3M0|KCNF1_HUMAN	20.57	3	3	0	1	1	1		55584	Potassium voltage-gated channel subfamily F member 1 OS=Homo sapiens GN=KCNF1 PE=1 SV=1
1236	3732	Q4G0N4|NAKD2_HUMAN	20.57	5	5	70000	1	1	2		49433	NAD kinase 2 mitochondrial OS=Homo sapiens GN=NADK2 PE=1 SV=2
172	100	Q13207|TBX2_HUMAN	20.53	2	2	135000	1	1	1		75066	T-box transcription factor TBX2 OS=Homo sapiens GN=TBX2 PE=1 SV=3
1288	14732	Q6DN90|IQEC1_HUMAN	20.5	1	1	7490000	1	1	1		108314	IQ motif and SEC7 domain-containing protein 1 OS=Homo sapiens GN=IQSEC1 PE=1 SV=1
2744	15880	A6NKP2|D42E2_HUMAN	20.49	2	2	171000	1	1	1		46869	Putative short-chain dehydrogenase/reductase family 42E member 2 OS=Homo sapiens GN=SDR42E2 PE=3 SV=3
1242	14483	Q2TAM9|TUSC1_HUMAN	20.44	12	12	145000	1	1	1		23390	Tumor suppressor candidate gene 1 protein OS=Homo sapiens GN=TUSC1 PE=1 SV=3
1830	2464	Q5VT06|CE350_HUMAN	20.34	0	0	6380000	1	1	1		350931	Centrosome-associated protein 350 OS=Homo sapiens GN=CEP350 PE=1 SV=1
1248	14525	Q6PJG2|EMSA1_HUMAN	20.32	2	2	9180	1	1	1		114989	ELM2 and SANT domain-containing protein 1 OS=Homo sapiens GN=ELMSAN1 PE=1 SV=2
4503	17328	Q8NB49|AT11C_HUMAN	20.32	1	1	0	1	1	1		129477	Phospholipid-transporting ATPase IG OS=Homo sapiens GN=ATP11C PE=1 SV=3
1814	14976	Q86VS8|HOOK3_HUMAN	20.28	2	2	238000	1	1	1		83126	Protein Hook homolog 3 OS=Homo sapiens GN=HOOK3 PE=1 SV=2
2532	5132	P52701|MSH6_HUMAN	20.24	1	1	0	1	1	1		152785	DNA mismatch repair protein Msh6 OS=Homo sapiens GN=MSH6 PE=1 SV=2
1808	5898	P14868|SYDC_HUMAN	20.23	2	2	81500	1	1	1		57136	Aspartate--tRNA ligase cytoplasmic OS=Homo sapiens GN=DARS PE=1 SV=2
1868	5250	Q7Z4S6|KI21A_HUMAN	20.23	1	1		1	0	1		187178	Kinesin-like protein KIF21A OS=Homo sapiens GN=KIF21A PE=1 SV=2
4504	17329	Q7Z6I6|RHG30_HUMAN	20.22	2	2	0	1	1	1		118582	Rho GTPase-activating protein 30 OS=Homo sapiens GN=ARHGAP30 PE=1 SV=3
1836	3134	Q9Y3L3|3BP1_HUMAN	20.19	2	2	0	1	1	1		75713	SH3 domain-binding protein 1 OS=Homo sapiens GN=SH3BP1 PE=1 SV=3
2742	15878	Q9BXW9|FACD2_HUMAN	20.19	1	1	171000	1	1	1		164128	Fanconi anemia group D2 protein OS=Homo sapiens GN=FANCD2 PE=1 SV=2
1280	14699	Q6UXD5|SE6L2_HUMAN	20.14	2	2	140000	1	1	1		97560	Seizure 6-like protein 2 OS=Homo sapiens GN=SEZ6L2 PE=1 SV=2
2759	15898	Q8NCA9|ZN784_HUMAN	20.08	6	6	339000	1	1	1		34237	Zinc finger protein 784 OS=Homo sapiens GN=ZNF784 PE=1 SV=1
4505	17330	Q92796|DLG3_HUMAN	20.07	1	1	787000	1	1	1		90314	Disks large homolog 3 OS=Homo sapiens GN=DLG3 PE=1 SV=2
744	6285	Q9UGP8|SEC63_HUMAN	20.03	1	1	3510000	1	1	1		87997	Translocation protein SEC63 homolog OS=Homo sapiens GN=SEC63 PE=1 SV=2
4506	17331	Q96PQ6|ZN317_HUMAN	20.03	2	2	388000	1	1	1		67959	Zinc finger protein 317 OS=Homo sapiens GN=ZNF317 PE=1 SV=2
726	4349	Q9UKV3|ACINU_HUMAN	20.02	2	2	0	1	1	1		151861	Apoptotic chromatin condensation inducer in the nucleus OS=Homo sapiens GN=ACIN1 PE=1 SV=2
